# Supplementary material for: MADGAN:A microbe-disease association prediction model based on generative adversarial networks
Source: Front Microbiol. 2023 Mar 23;14:1159076. doi: 10.3389/fmicb.2023.1159076 (PMC10076708; doi:10.3389/fmicb.2023.1159076)
Supplement: Supplementary file 1 [file Table_1.XLSX]

## Sheet: Sheet1
Table 1 The ID Numbers and Names of Newly-Downloaded Disease-Microbe Associations
Disease_ID	Disease_Name	Organism_ID	Organism_Name
1	Acne	806	Propionibacterium acnes
1	Acne	932	Staphylococcus epidermidis
1	Acne	808	Propionibacterium humerusii
1	Acne	807	Propionibacterium granulosum
2	Acquired Immunodeficiency Syndrome	878	Ruminococcus callidus
2	Acquired Immunodeficiency Syndrome	877	Ruminococcus bromii
2	Acquired Immunodeficiency Syndrome	385	Enterococcus
2	Acquired Immunodeficiency Syndrome	538	Lachnoclostridium
2	Acquired Immunodeficiency Syndrome	941	Streptococcus
2	Acquired Immunodeficiency Syndrome	548	Lactobacillus
2	Acquired Immunodeficiency Syndrome	875	Ruminococcus
2	Acquired Immunodeficiency Syndrome	962	Streptococcus vestibularis
2	Acquired Immunodeficiency Syndrome	771	Prevotella
2	Acquired Immunodeficiency Syndrome	610	Megamonas
2	Acquired Immunodeficiency Syndrome	351	Dialister
2	Acquired Immunodeficiency Syndrome	873	Ruminiclostridium
2	Acquired Immunodeficiency Syndrome	427	Faecalibacterium
2	Acquired Immunodeficiency Syndrome	539	Lachnospira
2	Acquired Immunodeficiency Syndrome	861	Roseburia
2	Acquired Immunodeficiency Syndrome	168	Blautia
2	Acquired Immunodeficiency Syndrome	141	Bacteroides vulgatus
2	Acquired Immunodeficiency Syndrome	118	Bacteriodes uniformis
2	Acquired Immunodeficiency Syndrome	757	Phascolarctobacterium faecium
2	Acquired Immunodeficiency Syndrome	138	Bacteroides stercoris
3	Acute skin abscess	931	Staphylococcus aureus
4	Aggressive periodontitis	424	Eubacterium yurii
4	Aggressive periodontitis	201	Campylobacter
4	Aggressive periodontitis	581	Leptotrichia
4	Aggressive periodontitis	417	Eubacterium nodatum
4	Aggressive periodontitis	29	Actinomyces viscosus
4	Aggressive periodontitis	202	Campylobacter concisus
4	Aggressive periodontitis	404	Escherichia coli
4	Aggressive periodontitis	1034	Veillonella parvula
4	Aggressive periodontitis	432	Filifactor alocis
4	Aggressive periodontitis	457	Fusobacterium nucleatum
4	Aggressive periodontitis	960	Streptococcus sanguinis
4	Aggressive periodontitis	1003	Treponema denticola
4	Aggressive periodontitis	982	Tanerella forsythia
4	Aggressive periodontitis	771	Prevotella
4	Aggressive periodontitis	1031	Veillonella
4	Aggressive periodontitis	765	Porphyromonas
4	Aggressive periodontitis	1001	Treponema
4	Aggressive periodontitis	212	Capnocytophaga
4	Aggressive periodontitis	310	Corynebacterium
4	Aggressive periodontitis	466	Gemella
4	Aggressive periodontitis	486	Haemophilus
4	Aggressive periodontitis	941	Streptococcus
4	Aggressive periodontitis	109	Atopobium
4	Aggressive periodontitis	406	Eubacterium
4	Aggressive periodontitis	431	Filifactor
4	Aggressive periodontitis	752	Peptostreptococcus
4	Aggressive periodontitis	983	Tannerella
4	Aggressive periodontitis	999	TM7
4	Aggressive periodontitis	154	Bifidobacterium
4	Aggressive periodontitis	122	Bacteroides
4	Aggressive periodontitis	738	Pedobacter
4	Aggressive periodontitis	858	Rikenellaceae
4	Aggressive periodontitis	427	Faecalibacterium
4	Aggressive periodontitis	481	Granulicatella
4	Aggressive periodontitis	703	Oribacterium
4	Aggressive periodontitis	707	Oscillospira
4	Aggressive periodontitis	831	Pseudoramibacter
4	Aggressive periodontitis	875	Ruminococcus
4	Aggressive periodontitis	251	Clostridiaceae
4	Aggressive periodontitis	541	Lachnospiraceae
4	Aggressive periodontitis	998	Tissierellaceae
4	Aggressive periodontitis	586	Leptotrichiaceae
4	Aggressive periodontitis	217	Cardiobacterium
4	Aggressive periodontitis	342	Desulfobulbus
4	Aggressive periodontitis	721	Paracoccus
4	Aggressive periodontitis	826	Pseudomonas
4	Aggressive periodontitis	382	Enterobacteriaceae
4	Aggressive periodontitis	824	Pseudomonadaceae
4	Aggressive periodontitis	1050	Xanthomonadaceae
4	Aggressive periodontitis	46	Akkermansia
5	Alcoholic hepatitis	548	Lactobacillus
5	Alcoholic hepatitis	154	Bifidobacterium
5	Alcoholic hepatitis	941	Streptococcus
5	Alcoholic hepatitis	867	Rothia
5	Alcoholic hepatitis	486	Haemophilus
5	Alcoholic hepatitis	385	Enterococcus
5	Alcoholic hepatitis	42	Aggregatibacter
5	Alcoholic hepatitis	109	Atopobium
5	Alcoholic hepatitis	166	Bilophila
5	Alcoholic hepatitis	694	Odoribacter
5	Alcoholic hepatitis	345	Desulfovibrio
5	Alcoholic hepatitis	707	Oscillospira
5	Alcoholic hepatitis	717	Parabacteroides
5	Alcoholic hepatitis	875	Ruminococcus
5	Alcoholic hepatitis	144	Bacteroidetes
5	Alcoholic hepatitis	451	Fusobacteriales
5	Alcoholic hepatitis	586	Leptotrichiaceae
5	Alcoholic hepatitis	680	Neisseriaceae
5	Alcoholic hepatitis	236	Chitinophagaceae
5	Alcoholic hepatitis	180	Bradyrhizobiaceae
5	Alcoholic hepatitis	750	Peptostreptococcaceae
5	Alcoholic hepatitis	1015	Turicella
5	Alcoholic hepatitis	630	Microbacterium
5	Alcoholic hepatitis	76	Anaerococcus
5	Alcoholic hepatitis	543	Lachnospiraceae incertae sedis
5	Alcoholic hepatitis	276	Clostridium group XI
5	Alcoholic hepatitis	309	Corynebacteriaceae
5	Alcoholic hepatitis	340	Dermabacteraceae
5	Alcoholic hepatitis	635	Micromonosporaceae
5	Alcoholic hepatitis	689	Nocardioides
5	Alcoholic hepatitis	771	Prevotella
5	Alcoholic hepatitis	439	Flavobacterium
5	Alcoholic hepatitis	14	Acinetobacter
6	Alcoholism	144	Bacteroidetes
6	Alcoholism	812	Proteobacteria
7	Allergic asthma	154	Bifidobacterium
7	Allergic asthma	427	Faecalibacterium
7	Allergic asthma	155	Bifidobacterium adolescentis
8	Allergy	155	Bifidobacterium adolescentis
8	Allergy	158	Bifidobacterium bifidum
8	Allergy	880	Ruminococcus gnavus
9	Alzheimer's Disease	418	Eubacterium rectale
9	Alzheimer's Disease	403	Escherichia
9	Alzheimer's Disease	905	Shigella
9	Alzheimer's Disease	130	Bacteroides fragilis
9	Alzheimer's Disease	154	Bifidobacterium
9	Alzheimer's Disease	351	Dialister
9	Alzheimer's Disease	255	Clostridium
9	Alzheimer's Disease	1016	Turicibacter
9	Alzheimer's Disease	32	Adlercreutzia
9	Alzheimer's Disease	168	Blautia
9	Alzheimer's Disease	122	Bacteroides
9	Alzheimer's Disease	52	Alistipes
9	Alzheimer's Disease	756	Phascolarctobacterium
9	Alzheimer's Disease	166	Bilophila
9	Alzheimer's Disease	466	Gemella
10	Amyotrophic lateral sclerosis	874	Ruminococcaceae
10	Amyotrophic lateral sclerosis	875	Ruminococcus
10	Amyotrophic lateral sclerosis	141	Bacteroides vulgatus
10	Amyotrophic lateral sclerosis	255	Clostridium
10	Amyotrophic lateral sclerosis	404	Escherichia coli
11	Ankylosing spondylitis	541	Lachnospiraceae
11	Ankylosing spondylitis	874	Ruminococcaceae
11	Ankylosing spondylitis	858	Rikenellaceae
11	Ankylosing spondylitis	764	Porphyromonadaceae
11	Ankylosing spondylitis	120	Bacteroidaceae
11	Ankylosing spondylitis	1037	Veillonellaceae
11	Ankylosing spondylitis	802	Prevotellaceae
11	Ankylosing spondylitis	377	Enterobacter
11	Ankylosing spondylitis	244	Citrobacter
11	Ankylosing spondylitis	452	Fusobacterium
11	Ankylosing spondylitis	527	Klebsiella
11	Ankylosing spondylitis	694	Odoribacter
11	Ankylosing spondylitis	197	Butyrivibrio
11	Ankylosing spondylitis	406	Eubacterium
11	Ankylosing spondylitis	201	Campylobacter
11	Ankylosing spondylitis	861	Roseburia
11	Ankylosing spondylitis	385	Enterococcus
11	Ankylosing spondylitis	717	Parabacteroides
11	Ankylosing spondylitis	255	Clostridium
11	Ankylosing spondylitis	671	Neisseria
11	Ankylosing spondylitis	154	Bifidobacterium
11	Ankylosing spondylitis	299	Collinsella
11	Ankylosing spondylitis	867	Rothia
11	Ankylosing spondylitis	20	Actinomyces
11	Ankylosing spondylitis	310	Corynebacterium
11	Ankylosing spondylitis	371	Eggerthella
11	Ankylosing spondylitis	971	Sutterella
11	Ankylosing spondylitis	610	Megamonas
11	Ankylosing spondylitis	427	Faecalibacterium
11	Ankylosing spondylitis	613	Megasphaera
11	Ankylosing spondylitis	771	Prevotella
11	Ankylosing spondylitis	404	Escherichia coli
12	Anorexia Nervosa	272	Clostridium coccoides group
12	Anorexia Nervosa	282	Clostridium leptum subgroup
12	Anorexia Nervosa	131	Bacteroides fragilis group
12	Anorexia Nervosa	385	Enterococcus
12	Anorexia Nervosa	941	Streptococcus
12	Anorexia Nervosa	307	Coriobacteriaceae
12	Anorexia Nervosa	618	Methanobrevibacter smithii
12	Anorexia Nervosa	382	Enterobacteriaceae
12	Anorexia Nervosa	875	Ruminococcus
12	Anorexia Nervosa	861	Roseburia
12	Anorexia Nervosa	255	Clostridium
13	Aphthous stomatitis	46	Akkermansia
13	Aphthous stomatitis	940	Streptococcaceae
13	Aphthous stomatitis	1037	Veillonellaceae
13	Aphthous stomatitis	255	Clostridium
13	Aphthous stomatitis	228	Caulobacter
13	Aphthous stomatitis	764	Porphyromonadaceae
14	Aphthous ulcer	16	Actinobacillus pleuropneumoniae
14	Aphthous ulcer	468	Gemella morbillorum
14	Aphthous ulcer	483	Granulicatella elegans
14	Aphthous ulcer	490	Haemophilus quentini
14	Aphthous ulcer	491	Haemophilus segnis
14	Aphthous ulcer	944	Streptococcus anginosus
14	Aphthous ulcer	959	Streptococcus salivarius
14	Aphthous ulcer	1035	Veillonella ratti
14	Aphthous ulcer	556	Lactobacillus gasseri
14	Aphthous ulcer	952	Streptococcus intermedius
15	Appendicitis	457	Fusobacterium nucleatum
15	Appendicitis	456	Fusobacterium necrophorum
15	Appendicitis	459	Fusobacterium varium
15	Appendicitis	752	Peptostreptococcus
15	Appendicitis	166	Bilophila
15	Appendicitis	732	Parvimonas
15	Appendicitis	765	Porphyromonas
15	Appendicitis	186	Bulleidia
15	Appendicitis	647	Mogibacterium
15	Appendicitis	452	Fusobacterium
15	Appendicitis	72	Aminobacterium
15	Appendicitis	813	Proteus
15	Appendicitis	89	Anaerovorax
15	Appendicitis	80	Anaerofilum
15	Appendicitis	711	Paenibacillus
15	Appendicitis	11	Acidobacteriaceae
15	Appendicitis	830	Pseudonocardiaceae
15	Appendicitis	152	Bergeyella
15	Appendicitis	849	Rhizobium
15	Appendicitis	351	Dialister
15	Appendicitis	755	Peptostreptococcus stomatis
16	Arsenic exposure	154	Bifidobacterium
16	Arsenic exposure	122	Bacteroides
16	Arsenic exposure	717	Parabacteroides
16	Arsenic exposure	858	Rikenellaceae
16	Arsenic exposure	832	Pseudoramibacter alactolyticus
16	Arsenic exposure	304	Coprococcus
16	Arsenic exposure	382	Enterobacteriaceae
16	Arsenic exposure	385	Enterococcus
16	Arsenic exposure	941	Streptococcus
16	Arsenic exposure	168	Blautia
16	Arsenic exposure	875	Ruminococcus
17	Ascites	658	Moraxellaceae
18	Asthma	941	Streptococcus
18	Asthma	671	Neisseria
18	Asthma	771	Prevotella
18	Asthma	1031	Veillonella
18	Asthma	548	Lactobacillus
18	Asthma	826	Pseudomonas
18	Asthma	936	Stenotrophomonas
18	Asthma	527	Klebsiella
18	Asthma	577	Leclercia
18	Asthma	654	Moraxella
18	Asthma	539	Lachnospira
18	Asthma	427	Faecalibacterium
18	Asthma	867	Rothia
18	Asthma	301	Comamonadaceae
18	Asthma	918	Sphingomonadaceae
18	Asthma	683	Nitrosomonadaceae
18	Asthma	709	Oxalobacteraceae
18	Asthma	824	Pseudomonadaceae
18	Asthma	812	Proteobacteria
18	Asthma	463	Gammaproteobacteria
18	Asthma	404	Escherichia coli
18	Asthma	481	Granulicatella
18	Asthma	466	Gemella
18	Asthma	761	Planococcaceae
18	Asthma	460	Gallibacterium
18	Asthma	20	Actinomyces
18	Asthma	703	Oribacterium
18	Asthma	1046	Weeksella
18	Asthma	999	TM7
18	Asthma	285	Clostridium neonatale
18	Asthma	251	Clostridiaceae
18	Asthma	764	Porphyromonadaceae
18	Asthma	382	Enterobacteriaceae
18	Asthma	486	Haemophilus
18	Asthma	63	Alloiococcus
18	Asthma	310	Corynebacterium
18	Asthma	930	Staphylococcus
18	Asthma	428	Faecalibacterium prausnitzii
18	Asthma	975	Sutterella wadsworthensis
18	Asthma	138	Bacteroides stercoris
18	Asthma	372	Eggerthella lenta
18	Asthma	168	Blautia
18	Asthma	154	Bifidobacterium
19	Atherosclerosis	861	Roseburia
19	Atherosclerosis	406	Eubacterium
19	Atherosclerosis	299	Collinsella
19	Atherosclerosis	82	Anaeroglobus
19	Atherosclerosis	404	Escherichia coli
19	Atherosclerosis	527	Klebsiella
19	Atherosclerosis	378	Enterobacter aerogenes
19	Atherosclerosis	941	Streptococcus
19	Atherosclerosis	566	Lactobacillus salivarius
19	Atherosclerosis	187	Bulleidia moorei
19	Atherosclerosis	110	Atopobium parvulum
19	Atherosclerosis	880	Ruminococcus gnavus
19	Atherosclerosis	372	Eggerthella lenta
19	Atherosclerosis	864	Roseburia intestinalis
19	Atherosclerosis	428	Faecalibacterium prausnitzii
19	Atherosclerosis	122	Bacteroides
19	Atherosclerosis	776	Prevotella copri
19	Atherosclerosis	59	Alistipes shahii
19	Atherosclerosis	661	Mucor racemosus
19	Atherosclerosis	503	HSV-1
19	Atherosclerosis	369	EBV
19	Atherosclerosis	298	CMV
20	Atopic dermatitis	428	Faecalibacterium prausnitzii
20	Atopic dermatitis	935	Stenotrophomas maltophila
20	Atopic dermatitis	806	Propionibacterium acnes
20	Atopic dermatitis	931	Staphylococcus aureus
20	Atopic dermatitis	932	Staphylococcus epidermidis
20	Atopic dermatitis	941	Streptococcus
20	Atopic dermatitis	804	Propionibacterium
20	Atopic dermatitis	310	Corynebacterium
20	Atopic dermatitis	154	Bifidobacterium
20	Atopic dermatitis	255	Clostridium
20	Atopic dermatitis	548	Lactobacillus
21	Atopic eczema	306	Coprococcus eutactus
21	Atopic eczema	130	Bacteroides fragilis
21	Atopic eczema	134	Bacteroides ovatus
21	Atopic eczema	136	Bacteroides plebeius
21	Atopic eczema	138	Bacteroides stercoris
21	Atopic eczema	141	Bacteroides vulgatus
21	Atopic eczema	281	Clostridium leptum
21	Atopic eczema	877	Ruminococcus bromii
21	Atopic eczema	881	Ruminococcus lactaris
21	Atopic eczema	1020	Tyzzerella nexilis
21	Atopic eczema	265	Clostridium cellulosi
21	Atopic eczema	812	Proteobacteria
22	Atopic wheeze	154	Bifidobacterium
22	Atopic wheeze	1031	Veillonella
22	Atopic wheeze	880	Ruminococcus gnavus
22	Atopic wheeze	941	Streptococcus
22	Atopic wheeze	122	Bacteroides
23	Atopy	428	Faecalibacterium prausnitzii
23	Atopy	47	Akkermansia muciniphila
23	Atopy	268	Clostridium cluster IV
24	Atrophic gastritis	785	Prevotella melaninogenica
24	Atrophic gastritis	792	Prevotella pallens
24	Atrophic gastritis	799	Prevotella tannerae
24	Atrophic gastritis	782	Prevotella intermedia
24	Atrophic gastritis	788	Prevotella nigrescens
24	Atrophic gastritis	776	Prevotella copri
25	Attention Deficit Hyperactivity Disorder	49	Alcaligenaceae
25	Attention Deficit Hyperactivity Disorder	750	Peptostreptococcaceae
25	Attention Deficit Hyperactivity Disorder	658	Moraxellaceae
25	Attention Deficit Hyperactivity Disorder	1050	Xanthomonadaceae
25	Attention Deficit Hyperactivity Disorder	746	Peptococcaceae
25	Attention Deficit Hyperactivity Disorder	427	Faecalibacterium
25	Attention Deficit Hyperactivity Disorder	538	Lachnoclostridium
25	Attention Deficit Hyperactivity Disorder	351	Dialister
26	Autism	548	Lactobacillus
26	Autism	345	Desulfovibrio
26	Autism	250	Clostridia cluster I
26	Autism	154	Bifidobacterium
26	Autism	385	Enterococcus
26	Autism	114	Bacillus
26	Autism	528	Klebsiella oxytoca
26	Autism	380	Enterobacter cloacae
26	Autism	496	Hathewaya histolytica
26	Autism	975	Sutterella wadsworthensis
26	Autism	974	Sutterella stercoricanis
26	Autism	46	Akkermansia
26	Autism	1037	Veillonellaceae
26	Autism	771	Prevotella
26	Autism	304	Coprococcus
26	Autism	346	Desulfovibrio desulfuricans
26	Autism	347	Desulfovibrio intestinalis
26	Autism	141	Bacteroides vulgatus
26	Autism	348	Desulfovibrio piger
26	Autism	971	Sutterella
26	Autism	884	Ruminococcus torques
26	Autism	262	Clostridium boltae
26	Autism	277	Clostridium hathewayi
26	Autism	284	Clostridium methylpentosum
26	Autism	352	Dialister invisus
26	Autism	412	Eubacterium eligens
26	Autism	419	Eubacterium ruminantium
26	Autism	757	Phascolarctobacterium faecium
26	Autism	864	Roseburia intestinalis
26	Autism	138	Bacteroides stercoris
26	Autism	718	Parabacteroides distasonis
26	Autism	791	Prevotella oulorum
26	Autism	299	Collinsella
26	Autism	163	Bifidobacterium longum
26	Autism	156	Bifidobacterium angulatum
26	Autism	281	Clostridium leptum
26	Autism	441	Flavonifractor plautii
26	Autism	927	Sporobacter termitidis
26	Autism	257	Clostridium aminobutyricum
26	Autism	720	Paraclostridium bifermentans
26	Autism	264	Clostridium butyricum
26	Autism	267	Clostridium clostridioforme
26	Autism	273	Clostridium cocleatum
26	Autism	254	Clostridioides difficile
26	Autism	275	Clostridium disporicum
26	Autism	987	Terrisporobacter glycolicus
26	Autism	278	Clostridium innocuum
26	Autism	287	Clostridium perfringens
26	Autism	288	Clostridium ramosum
26	Autism	399	Erysipelatoclostridium ramosum
26	Autism	290	Clostridium scindens
26	Autism	712	Paeniclostridium sordellii
26	Autism	291	Clostridium spiroforme
26	Autism	292	Clostridium subterminale
26	Autism	293	Clostridium symbiosum
26	Autism	294	Clostridium tertium
26	Autism	876	Ruminococcus albus
26	Autism	879	Ruminococcus flavefaciens
26	Autism	880	Ruminococcus gnavus
26	Autism	881	Ruminococcus lactaris
26	Autism	428	Faecalibacterium prausnitzii
26	Autism	882	Ruminococcus obeum
26	Autism	80	Anaerofilum
26	Autism	707	Oscillospira
26	Autism	965	Subdoligranulum
26	Autism	199	Caloramator
26	Autism	258	Clostridium aminophilum
26	Autism	259	Clostridium asparagiform
26	Autism	1020	Tyzzerella nexilis
26	Autism	260	Clostridium bartletti
26	Autism	862	Roseburia faecis
26	Autism	865	Roseburia Inulinivorans
26	Autism	363	Dorea
26	Autism	409	Eubacterium coprostanoligenes
26	Autism	423	Eubacterium ventriosum
26	Autism	422	Eubacterium siraeum
26	Autism	959	Streptococcus salivarius
26	Autism	961	Streptococcus thermophiles
26	Autism	118	Bacteriodes uniformis
26	Autism	130	Bacteroides fragilis
26	Autism	133	Bacteroides massiliensis
26	Autism	171	Blautia faecis
26	Autism	132	Bacteroides intestinalis
26	Autism	125	Bacteroides coprocola
26	Autism	147	Barnesiella intestinihominis
26	Autism	696	Odoribacter splanchnicus
26	Autism	776	Prevotella copri
26	Autism	57	Alistipes onderdonkii
26	Autism	59	Alistipes shahii
26	Autism	55	Alistipes indistinctus
26	Autism	58	Alistipes putredinis
26	Autism	731	Parasutterella excrementihominis
26	Autism	381	Enterobacter hormaechei
26	Autism	404	Escherichia coli
26	Autism	905	Shigella
26	Autism	155	Bifidobacterium adolescentis
26	Autism	452	Fusobacterium
26	Autism	47	Akkermansia muciniphila
26	Autism	802	Prevotellaceae
26	Autism	613	Megasphaera
26	Autism	640	Mitsuokella
26	Autism	489	Haemophilus parainfluenzae
26	Autism	146	Barnesiella
26	Autism	240	Christensenella
26	Autism	194	Butyricicoccus
26	Autism	861	Roseburia
26	Autism	371	Eggerthella
26	Autism	86	Anaerostipes
26	Autism	1016	Turicibacter
26	Autism	122	Bacteroides
26	Autism	941	Streptococcus
26	Autism	501	Holdemania
26	Autism	694	Odoribacter
27	Autism spectrum disorders	452	Fusobacterium
27	Autism spectrum disorders	867	Rothia
27	Autism spectrum disorders	765	Porphyromonas
27	Autism spectrum disorders	20	Actinomyces
27	Autism spectrum disorders	703	Oribacterium
27	Autism spectrum disorders	533	Lachnoanaerobaculum
27	Autism spectrum disorders	226	Catonella
27	Autism spectrum disorders	874	Ruminococcaceae
27	Autism spectrum disorders	937	Stomatobaculum
27	Autism spectrum disorders	541	Lachnospiraceae
27	Autism spectrum disorders	752	Peptostreptococcus
27	Autism spectrum disorders	914	Solobacterium
27	Autism spectrum disorders	732	Parvimonas
27	Autism spectrum disorders	747	Peptococcus
27	Autism spectrum disorders	647	Mogibacterium
27	Autism spectrum disorders	197	Butyrivibrio
27	Autism spectrum disorders	486	Haemophilus
27	Autism spectrum disorders	310	Corynebacterium
27	Autism spectrum disorders	680	Neisseriaceae
27	Autism spectrum disorders	217	Cardiobacterium
27	Autism spectrum disorders	526	Kingella
27	Autism spectrum disorders	941	Streptococcus
27	Autism spectrum disorders	898	Selenomonas
27	Autism spectrum disorders	771	Prevotella
27	Autism spectrum disorders	1001	Treponema
27	Autism spectrum disorders	983	Tannerella
27	Autism spectrum disorders	1037	Veillonellaceae
27	Autism spectrum disorders	64	Alloprevotella
27	Autism spectrum disorders	700	Olsenella
27	Autism spectrum disorders	351	Dialister
27	Autism spectrum disorders	109	Atopobium
27	Autism spectrum disorders	971	Sutterella
27	Autism spectrum disorders	694	Odoribacter
27	Autism spectrum disorders	196	Butyricimonas
27	Autism spectrum disorders	1031	Veillonella
27	Autism spectrum disorders	403	Escherichia
27	Autism spectrum disorders	251	Clostridiaceae
27	Autism spectrum disorders	186	Bulleidia
27	Autism spectrum disorders	748	Peptoniphilus
28	Autoimmune hepatitis	154	Bifidobacterium
28	Autoimmune hepatitis	548	Lactobacillus
28	Autoimmune hepatitis	1031	Veillonella
28	Autoimmune hepatitis	941	Streptococcus
28	Autoimmune hepatitis	546	Lactobacillales\t
28	Autoimmune hepatitis	269	Clostridium cluster XIVa
29	Autoimmune polyendocrine syndrome type 1	541	Lachnospiraceae
29	Autoimmune polyendocrine syndrome type 1	874	Ruminococcaceae
29	Autoimmune polyendocrine syndrome type 1	122	Bacteroides
29	Autoimmune polyendocrine syndrome type 1	144	Bacteroidetes
29	Autoimmune polyendocrine syndrome type 1	750	Peptostreptococcaceae
29	Autoimmune polyendocrine syndrome type 1	640	Mitsuokella
29	Autoimmune polyendocrine syndrome type 1	345	Desulfovibrio
29	Autoimmune polyendocrine syndrome type 1	226	Catonella
29	Autoimmune polyendocrine syndrome type 1	457	Fusobacterium nucleatum
29	Autoimmune polyendocrine syndrome type 1	467	Gemella haemolysans
29	Autoimmune polyendocrine syndrome type 1	215	Capnocytophaga ochracea
29	Autoimmune polyendocrine syndrome type 1	1034	Veillonella parvula
29	Autoimmune polyendocrine syndrome type 1	785	Prevotella melaninogenica
29	Autoimmune polyendocrine syndrome type 1	1032	Veillonella atypica
29	Autoimmune polyendocrine syndrome type 1	673	Neisseria flavescens
29	Autoimmune polyendocrine syndrome type 1	769	Porphyromonas gingivalis
29	Autoimmune polyendocrine syndrome type 1	792	Prevotella pallens
29	Autoimmune polyendocrine syndrome type 1	202	Campylobacter concisus
29	Autoimmune polyendocrine syndrome type 1	795	prevotella salivae
29	Autoimmune polyendocrine syndrome type 1	801	Prevotella veroralis
29	Autoimmune polyendocrine syndrome type 1	187	Bulleidia moorei
29	Autoimmune polyendocrine syndrome type 1	615	Megasphaera micronuciformis
29	Autoimmune polyendocrine syndrome type 1	110	Atopobium parvulum
29	Autoimmune polyendocrine syndrome type 1	26	Actinomyces odontolyticus
29	Autoimmune polyendocrine syndrome type 1	534	Lachnoanaerobaculum orale
29	Autoimmune polyendocrine syndrome type 1	420	Eubacterium saburreum
29	Autoimmune polyendocrine syndrome type 1	982	Tanerella forsythia
29	Autoimmune polyendocrine syndrome type 1	44	Aggregatibacter aphrophilus
29	Autoimmune polyendocrine syndrome type 1	581	Leptotrichia
29	Autoimmune polyendocrine syndrome type 1	444	Fretibacterium fastidiosum
29	Autoimmune polyendocrine syndrome type 1	649	Mogibacterium neglectum
29	Autoimmune polyendocrine syndrome type 1	489	Haemophilus parainfluenzae
29	Autoimmune polyendocrine syndrome type 1	946	Streptococcus constellatus
30	Azoospermia	51	Alicyclobacillus
30	Azoospermia	71	Amaricoccus
30	Azoospermia	84	Anaeromyxobacter
30	Azoospermia	95	Aquicella
30	Azoospermia	99	Arsenicicoccus
30	Azoospermia	112	Azospirillum
30	Azoospermia	235	Chitinimonas
30	Azoospermia	238	Chlorobaculum
30	Azoospermia	304	Coprococcus
30	Azoospermia	345	Desulfovibrio
30	Azoospermia	360	Dokdonella
30	Azoospermia	462	Gallionella
30	Azoospermia	474	Geobacter
30	Azoospermia	498	Helicobacter
30	Azoospermia	515	Idiomarina
30	Azoospermia	524	Kaistia
30	Azoospermia	532	Kribbella
30	Azoospermia	96	Arcanobacterium
30	Azoospermia	431	Filifactor
31	Bacterial vaginosis	557	Lactobacillus iners
31	Bacterial vaginosis	553	Lactobacillus crispatus
31	Bacterial vaginosis	771	Prevotella
31	Bacterial vaginosis	464	Gardnerella
31	Bacterial vaginosis	613	Megasphaera
31	Bacterial vaginosis	582	Leptotrichia amnionii
31	Bacterial vaginosis	960	Streptococcus sanguinis
31	Bacterial vaginosis	465	Gardnerella vaginalis
31	Bacterial vaginosis	111	Atopobium vaginae
31	Bacterial vaginosis	36	Aerococcus christensenii
31	Bacterial vaginosis	353	Dialister micraerophilus
31	Bacterial vaginosis	800	Prevotella timonensis
31	Bacterial vaginosis	548	Lactobacillus
31	Bacterial vaginosis	307	Coriobacteriaceae
31	Bacterial vaginosis	539	Lachnospira
31	Bacterial vaginosis	912	Sneathia
31	Bacterial vaginosis	30	Actinomycetaceae
31	Bacterial vaginosis	60	Allisonella
31	Bacterial vaginosis	732	Parvimonas
31	Bacterial vaginosis	803	Propionibacteriaceae
31	Bacterial vaginosis	351	Dialister
31	Bacterial vaginosis	748	Peptoniphilus
31	Bacterial vaginosis	765	Porphyromonas
31	Bacterial vaginosis	244	Citrobacter
31	Bacterial vaginosis	14	Acinetobacter
31	Bacterial vaginosis	850	Rhodobaca
31	Bacterial vaginosis	109	Atopobium
31	Bacterial vaginosis	581	Leptotrichia
31	Bacterial vaginosis	644	Mobiluncus curtisii
31	Bacterial vaginosis	645	Mobiluncus mulieris
31	Bacterial vaginosis	752	Peptostreptococcus
31	Bacterial vaginosis	773	Prevotella bivia
31	Bacterial vaginosis	779	Prevotella disiens
31	Bacterial vaginosis	788	Prevotella nigrescens
31	Bacterial vaginosis	913	Sneathia sanguinegens
31	Bacterial vaginosis	63	Alloiococcus
31	Bacterial vaginosis	371	Eggerthella
31	Bacterial vaginosis	35	Aerococcus
31	Bacterial vaginosis	715	Papillibacter
31	Bacterial vaginosis	457	Fusobacterium nucleatum
31	Bacterial vaginosis	256	Clostridium acetobutylicum
31	Bacterial vaginosis	295	Clostridium thermocellum
31	Bacterial vaginosis	941	Streptococcus
31	Bacterial vaginosis	556	Lactobacillus gasseri
31	Bacterial vaginosis	558	Lactobacillus jensenii
31	Bacterial vaginosis	669	Mycoplasma hominis
31	Bacterial vaginosis	1031	Veillonella
31	Bacterial vaginosis	643	Mobiluncus
31	Bacterial vaginosis	1024	Ureaplasma parvum
31	Bacterial vaginosis	541	Lachnospiraceae
31	Bacterial vaginosis	586	Leptotrichiaceae
31	Bacterial vaginosis	554	Lactobacillus delbrueckii
31	Bacterial vaginosis	942	Streptococcus agalactiae
31	Bacterial vaginosis	387	Enterococcus faecalis
31	Bacterial vaginosis	388	Enterococcus faecium
31	Bacterial vaginosis	389	Enterococcus hirae
31	Bacterial vaginosis	549	Lactobacillus acidophilus
31	Bacterial vaginosis	944	Streptococcus anginosus
32	Barrett's oesophagus	202	Campylobacter concisus
32	Barrett's oesophagus	204	Campylobacter rectus
32	Barrett's oesophagus	1031	Veillonella
32	Barrett's oesophagus	671	Neisseria
32	Barrett's oesophagus	452	Fusobacterium
32	Barrett's oesophagus	941	Streptococcus
32	Barrett's oesophagus	466	Gemella
32	Barrett's oesophagus	186	Bulleidia
32	Barrett's oesophagus	666	Mycoplasma
32	Barrett's oesophagus	436	Firmicutes
32	Barrett's oesophagus	647	Mogibacterium
33	Behcet's Disease	154	Bifidobacterium
33	Behcet's Disease	371	Eggerthella
33	Behcet's Disease	771	Prevotella
33	Behcet's Disease	610	Megamonas
33	Behcet's Disease	781	Prevotella histicola
33	Behcet's Disease	705	Oribacterium sinus
33	Behcet's Disease	671	Neisseria
33	Behcet's Disease	469	Gemella sanguinis
33	Behcet's Disease	458	Fusobacterium periodonticum
33	Behcet's Disease	202	Campylobacter concisus
33	Behcet's Disease	161	Bifidobacterium dentium
33	Behcet's Disease	867	Rothia
33	Behcet's Disease	1031	Veillonella
33	Behcet's Disease	861	Roseburia
33	Behcet's Disease	965	Subdoligranulum
33	Behcet's Disease	489	Haemophilus parainfluenzae
33	Behcet's Disease	64	Alloprevotella
33	Behcet's Disease	581	Leptotrichia
33	Behcet's Disease	898	Selenomonas
33	Behcet's Disease	201	Campylobacter
33	Behcet's Disease	252	Clostridiales
33	Behcet's Disease	22	Actinomyces graevenitzii
33	Behcet's Disease	792	Prevotella pallens
33	Behcet's Disease	110	Atopobium parvulum
33	Behcet's Disease	541	Lachnospiraceae
33	Behcet's Disease	999	TM7
33	Behcet's Disease	144	Bacteroidetes
33	Behcet's Disease	534	Lachnoanaerobaculum orale
33	Behcet's Disease	187	Bulleidia moorei
33	Behcet's Disease	780	Prevotella enoeca
33	Behcet's Disease	166	Bilophila
33	Behcet's Disease	717	Parabacteroides
33	Behcet's Disease	724	Paraprevotella
33	Behcet's Disease	452	Fusobacterium
33	Behcet's Disease	255	Clostridium
33	Behcet's Disease	619	Methanoculleus
33	Behcet's Disease	620	Methanomethylophilus
33	Behcet's Disease	88	Anaerotruncus
33	Behcet's Disease	406	Eubacterium
33	Behcet's Disease	52	Alistipes
33	Behcet's Disease	304	Coprococcus
33	Behcet's Disease	352	Dialister invisus
33	Behcet's Disease	614	Megasphaera elsdenii
33	Behcet's Disease	839	Pyramidobacter piscolens
33	Behcet's Disease	454	Fusobacterium mortiferum
33	Behcet's Disease	9	Acidiphilium
33	Behcet's Disease	300	Collinsella aerofaciens
33	Behcet's Disease	642	Mitsuokella multacida
33	Behcet's Disease	725	Paraprevotella clara
33	Behcet's Disease	706	Oscillibacter
33	Behcet's Disease	128	Bacteroides eggerthii
34	Bipolar disorder	427	Faecalibacterium
35	Blepharitis	804	Propionibacterium
35	Blepharitis	964	Streptophyta
35	Blepharitis	310	Corynebacterium
35	Blepharitis	375	Enhydrobacter
35	Blepharitis	930	Staphylococcus
36	Botulism	436	Firmicutes
36	Botulism	812	Proteobacteria
36	Botulism	382	Enterobacteriaceae
37	Breast cancer	631	Micrococcaceae
37	Breast cancer	229	Caulobacteriaceae
37	Breast cancer	851	Rhodobacteraceae
37	Breast cancer	688	Nocardioidaceae
37	Breast cancer	809	Propionicimonas
37	Breast cancer	624	Methylobacteriaceae
37	Breast cancer	1031	Veillonella
37	Breast cancer	771	Prevotella
37	Breast cancer	252	Clostridiales
37	Breast cancer	625	Methylobacterium
37	Breast cancer	49	Alcaligenaceae
37	Breast cancer	310	Corynebacterium
37	Breast cancer	930	Staphylococcus
37	Breast cancer	20	Actinomyces
37	Breast cancer	803	Propionibacteriaceae
38	Bronchiectasis	486	Haemophilus
38	Bronchiectasis	867	Rothia
38	Bronchiectasis	826	Pseudomonas
39	Bronchiolitis	154	Bifidobacterium
40	Budd-Chiari syndrome	268	Clostridium cluster IV
40	Budd-Chiari syndrome	613	Megasphaera
40	Budd-Chiari syndrome	750	Peptostreptococcaceae
40	Budd-Chiari syndrome	403	Escherichia
40	Budd-Chiari syndrome	276	Clostridium group XI
41	Bullous pemphigoid	17	Actinobacteria
41	Bullous pemphigoid	812	Proteobacteria
41	Bullous pemphigoid	436	Firmicutes
41	Bullous pemphigoid	932	Staphylococcus epidermidis
42	Cardiovascular disease	812	Proteobacteria
42	Cardiovascular disease	17	Actinobacteria
43	Caries	941	Streptococcus
43	Caries	1031	Veillonella
43	Caries	581	Leptotrichia
43	Caries	898	Selenomonas
43	Caries	212	Capnocytophaga
43	Caries	765	Porphyromonas
43	Caries	637	Mitis group streptococci
43	Caries	771	Prevotella
43	Caries	960	Streptococcus sanguinis
43	Caries	953	Streptococcus mitis
43	Caries	955	Streptococcus oralis
43	Caries	188	Burkholderia
43	Caries	15	Actinobacillus
43	Caries	310	Corynebacterium
43	Caries	826	Pseudomonas
43	Caries	354	Dialister pneumosintes
43	Caries	750	Peptostreptococcaceae
43	Caries	767	Porphyromonas catoniae
43	Caries	805	Propionibacterium acidifaciens
43	Caries	954	Streptococcus mutans
43	Caries	786	Prevotella multisaccharivorax
43	Caries	553	Lactobacillus crispatus
43	Caries	701	Olsenella profusa
43	Caries	555	Lactobacillus fermentum
43	Caries	337	Delftia acidovorans
43	Caries	144	Bacteroidetes
43	Caries	541	Lachnospiraceae
43	Caries	782	Prevotella intermedia
43	Caries	481	Granulicatella
43	Caries	20	Actinomyces
43	Caries	40	Aestuariimicrobium
43	Caries	161	Bifidobacterium dentium
43	Caries	458	Fusobacterium periodonticum
43	Caries	152	Bergeyella
43	Caries	566	Lactobacillus salivarius
43	Caries	728	Parascardovia denticolens
43	Caries	64	Alloprevotella
43	Caries	937	Stomatobaculum
43	Caries	535	Lachnoanaerobaculum umeaense
43	Caries	869	Rothia denticariosa
43	Caries	22	Actinomyces graevenitzii
43	Caries	1036	Veillonella sp. oral taxon 780
43	Caries	795	prevotella salivae
43	Caries	584	Leptotrichia sp. oral clone FP036
43	Caries	575	Lautropia mirabilis
43	Caries	489	Haemophilus parainfluenzae
43	Caries	313	Corynebacterium durum
43	Caries	24	Actinomyces naeslundii
43	Caries	868	Rothia aeria
43	Caries	585	Leptotrichia wadei
43	Caries	894	Scardovia wiggsiae
43	Caries	1034	Veillonella parvula
43	Caries	1033	Veillonella dispar
43	Caries	548	Lactobacillus
43	Caries	1001	Treponema
43	Caries	109	Atopobium
43	Caries	151	Bergeriella
43	Caries	443	Fretibacterium
43	Caries	486	Haemophilus
43	Caries	666	Mycoplasma
43	Caries	804	Propionibacterium
43	Caries	671	Neisseria
43	Caries	431	Filifactor
43	Caries	747	Peptococcus
43	Caries	373	Eikenella
43	Caries	574	Lautropia
43	Caries	613	Megasphaera
43	Caries	361	Dolosigranulum
43	Caries	317	Corynebacterium matruchotii
43	Caries	217	Cardiobacterium
43	Caries	483	Granulicatella elegans
43	Caries	785	Prevotella melaninogenica
43	Caries	1032	Veillonella atypica
43	Caries	962	Streptococcus vestibularis
43	Caries	959	Streptococcus salivarius
43	Caries	914	Solobacterium
43	Caries	14	Acinetobacter
43	Caries	526	Kingella
43	Caries	452	Fusobacterium
44	Celiac Disease Coaliac disease	154	Bifidobacterium
44	Celiac Disease Coaliac disease	496	Hathewaya histolytica
44	Celiac Disease Coaliac disease	283	Clostridium lituseburense
44	Celiac Disease Coaliac disease	930	Staphylococcus
44	Celiac Disease Coaliac disease	143	Bacteroides-Prevotella group
44	Celiac Disease Coaliac disease	428	Faecalibacterium prausnitzii
44	Celiac Disease Coaliac disease	548	Lactobacillus
44	Celiac Disease Coaliac disease	1034	Veillonella parvula
44	Celiac Disease Coaliac disease	792	Prevotella pallens
44	Celiac Disease Coaliac disease	909	Simonsiella muelleri
44	Celiac Disease Coaliac disease	67	Alloscardovia omnicolens
44	Celiac Disease Coaliac disease	771	Prevotella
44	Celiac Disease Coaliac disease	541	Lachnospiraceae
44	Celiac Disease Coaliac disease	750	Peptostreptococcaceae
44	Celiac Disease Coaliac disease	545	Lactobacillales
44	Celiac Disease Coaliac disease	613	Megasphaera
44	Celiac Disease Coaliac disease	1037	Veillonellaceae
44	Celiac Disease Coaliac disease	151	Bergeriella
44	Celiac Disease Coaliac disease	436	Firmicutes
44	Celiac Disease Coaliac disease	382	Enterobacteriaceae
44	Celiac Disease Coaliac disease	960	Streptococcus sanguinis
44	Celiac Disease Coaliac disease	466	Gemella
44	Celiac Disease Coaliac disease	961	Streptococcus thermophiles
44	Celiac Disease Coaliac disease	482	Granulicatella adiacens
44	Celiac Disease Coaliac disease	647	Mogibacterium
44	Celiac Disease Coaliac disease	898	Selenomonas
44	Celiac Disease Coaliac disease	768	Porphyromonas endodontalis
44	Celiac Disease Coaliac disease	787	Prevotella nanceiensis
44	Celiac Disease Coaliac disease	27	Actinomyces oris
44	Celiac Disease Coaliac disease	109	Atopobium
44	Celiac Disease Coaliac disease	313	Corynebacterium durum
44	Celiac Disease Coaliac disease	385	Enterococcus
44	Celiac Disease Coaliac disease	122	Bacteroides
44	Celiac Disease Coaliac disease	889	Salmonella
44	Celiac Disease Coaliac disease	905	Shigella
44	Celiac Disease Coaliac disease	527	Klebsiella
44	Celiac Disease Coaliac disease	671	Neisseria
44	Celiac Disease Coaliac disease	581	Leptotrichia
44	Celiac Disease Coaliac disease	404	Escherichia coli
44	Celiac Disease Coaliac disease	718	Parabacteroides distasonis
44	Celiac Disease Coaliac disease	141	Bacteroides vulgatus
44	Celiac Disease Coaliac disease	14	Acinetobacter
44	Celiac Disease Coaliac disease	691	Novispirillum
44	Celiac Disease Coaliac disease	144	Bacteroidetes
44	Celiac Disease Coaliac disease	449	Fusobacteria
45	Cervical cancer	753	Peptostreptococcus anaerobius
45	Cervical cancer	78	Anaerococcus tetradius
45	Cervical cancer	913	Sneathia sanguinegens
46	Cervicitis	557	Lactobacillus iners
46	Cervicitis	553	Lactobacillus crispatus
46	Cervicitis	558	Lactobacillus jensenii
46	Cervicitis	371	Eggerthella
46	Cervicitis	771	Prevotella
46	Cervicitis	599	Mageeibacillus indolicus
47	Chagas' disease	548	Lactobacillus
47	Chagas' disease	747	Peptococcus
47	Chagas' disease	1031	Veillonella
47	Chagas' disease	385	Enterococcus
47	Chagas' disease	452	Fusobacterium
48	Chlamydia	557	Lactobacillus iners
48	Chlamydia	465	Gardnerella vaginalis
48	Chlamydia	111	Atopobium vaginae
48	Chlamydia	556	Lactobacillus gasseri
48	Chlamydia	553	Lactobacillus crispatus
48	Chlamydia	674	Neisseria gonorrhoeae
48	Chlamydia	973	Sutterella sanguinus
48	Chlamydia	972	Sutterella morbirenis
48	Chlamydia	770	Porphyromonas somerae
48	Chlamydia	1025	Ureaplasma urealyticum
48	Chlamydia	36	Aerococcus christensenii
48	Chlamydia	351	Dialister
48	Chlamydia	613	Megasphaera
48	Chlamydia	779	Prevotella disiens
49	Chronic alcoholic pancreatitis	902	Serratia
49	Chronic alcoholic pancreatitis	377	Enterobacter
49	Chronic alcoholic pancreatitis	826	Pseudomonas
49	Chronic alcoholic pancreatitis	14	Acinetobacter
49	Chronic alcoholic pancreatitis	919	Sphingomonas
49	Chronic alcoholic pancreatitis	971	Sutterella
49	Chronic alcoholic pancreatitis	94	Aquabacterium parvum
49	Chronic alcoholic pancreatitis	166	Bilophila
49	Chronic alcoholic pancreatitis	345	Desulfovibrio
49	Chronic alcoholic pancreatitis	385	Enterococcus
49	Chronic alcoholic pancreatitis	91	Anoxybacillus
49	Chronic alcoholic pancreatitis	569	Lactococcus
49	Chronic alcoholic pancreatitis	941	Streptococcus
49	Chronic alcoholic pancreatitis	930	Staphylococcus
49	Chronic alcoholic pancreatitis	86	Anaerostipes
49	Chronic alcoholic pancreatitis	539	Lachnospira
49	Chronic alcoholic pancreatitis	861	Roseburia
49	Chronic alcoholic pancreatitis	395	Epulopiscium
49	Chronic alcoholic pancreatitis	168	Blautia
49	Chronic alcoholic pancreatitis	875	Ruminococcus
49	Chronic alcoholic pancreatitis	707	Oscillospira
49	Chronic alcoholic pancreatitis	427	Faecalibacterium
49	Chronic alcoholic pancreatitis	351	Dialister
49	Chronic alcoholic pancreatitis	640	Mitsuokella
49	Chronic alcoholic pancreatitis	255	Clostridium
49	Chronic alcoholic pancreatitis	122	Bacteroides
49	Chronic alcoholic pancreatitis	771	Prevotella
49	Chronic alcoholic pancreatitis	717	Parabacteroides
49	Chronic alcoholic pancreatitis	694	Odoribacter
49	Chronic alcoholic pancreatitis	724	Paraprevotella
49	Chronic alcoholic pancreatitis	452	Fusobacterium
50	Chronic fatigue syndrome	387	Enterococcus faecalis
50	Chronic fatigue syndrome	960	Streptococcus sanguinis
50	Chronic fatigue syndrome	405	Ethanoligenens
50	Chronic fatigue syndrome	660	Moryella
50	Chronic fatigue syndrome	875	Ruminococcus
50	Chronic fatigue syndrome	406	Eubacterium
50	Chronic fatigue syndrome	1016	Turicibacter
50	Chronic fatigue syndrome	501	Holdemania
50	Chronic fatigue syndrome	571	Lactonifactor
50	Chronic fatigue syndrome	980	Syntrophococcus
50	Chronic fatigue syndrome	52	Alistipes
50	Chronic fatigue syndrome	102	Asaccharobacter
50	Chronic fatigue syndrome	382	Enterobacteriaceae
50	Chronic fatigue syndrome	874	Ruminococcaceae
50	Chronic fatigue syndrome	153	Bifidobacteriaceae
51	Chronic kidney disease	861	Roseburia
51	Chronic kidney disease	428	Faecalibacterium prausnitzii
51	Chronic kidney disease	122	Bacteroides
51	Chronic kidney disease	717	Parabacteroides
51	Chronic kidney disease	729	Parasporobacterium
51	Chronic kidney disease	609	Marvinbryantia
51	Chronic kidney disease	338	Deltaproteobacteria
51	Chronic kidney disease	88	Anaerotruncus
51	Chronic kidney disease	724	Paraprevotella
51	Chronic kidney disease	247	Cloacibacillus
51	Chronic kidney disease	703	Oribacterium
51	Chronic kidney disease	492	Hallella
51	Chronic kidney disease	224	Catenibacterium
51	Chronic kidney disease	194	Butyricicoccus
51	Chronic kidney disease	146	Barnesiella
51	Chronic kidney disease	49	Alcaligenaceae
51	Chronic kidney disease	730	Parasutterella
51	Chronic kidney disease	826	Pseudomonas
51	Chronic kidney disease	363	Dorea
51	Chronic kidney disease	304	Coprococcus
51	Chronic kidney disease	825	Pseudomonadales
51	Chronic kidney disease	351	Dialister
51	Chronic kidney disease	734	Pasteurellaceae
51	Chronic kidney disease	255	Clostridium
51	Chronic kidney disease	911	Slackia
51	Chronic kidney disease	427	Faecalibacterium
51	Chronic kidney disease	75	anaerobacter
51	Chronic kidney disease	771	Prevotella
51	Chronic kidney disease	404	Escherichia coli
51	Chronic kidney disease	154	Bifidobacterium
51	Chronic kidney disease	130	Bacteroides fragilis
51	Chronic kidney disease	385	Enterococcus
51	Chronic kidney disease	272	Clostridium coccoides group
51	Chronic kidney disease	905	Shigella
51	Chronic kidney disease	880	Ruminococcus gnavus
51	Chronic kidney disease	884	Ruminococcus torques
51	Chronic kidney disease	1047	Weissella
51	Chronic kidney disease	440	Flavonifractor
51	Chronic kidney disease	873	Ruminiclostridium
51	Chronic kidney disease	901	Sellimonas
51	Chronic kidney disease	398	Erysipelatoclostridium
51	Chronic kidney disease	371	Eggerthella
51	Chronic kidney disease	278	Clostridium innocuum
51	Chronic kidney disease	418	Eubacterium rectale
51	Chronic kidney disease	221	Carnobacterium
51	Chronic kidney disease	539	Lachnospira
51	Chronic kidney disease	965	Subdoligranulum
51	Chronic kidney disease	409	Eubacterium coprostanoligenes
51	Chronic kidney disease	875	Ruminococcus
51	Chronic kidney disease	859	Romboutsia
51	Chronic kidney disease	299	Collinsella
51	Chronic kidney disease	414	Eubacterium hallii
51	Chronic kidney disease	1019	Tyzzerella
52	Chronic lung disease	655	Moraxella catarrhalis
52	Chronic lung disease	487	Haemophilus influenzae
52	Chronic lung disease	931	Staphylococcus aureus
52	Chronic lung disease	318	Corynebacterium propinquum
52	Chronic lung disease	637	Mitis group streptococci
52	Chronic lung disease	656	Moraxella nonliquefaciens
53	Chronic Obstructive Pulmonary Disease	957	Streptococcus pneumoniae
53	Chronic Obstructive Pulmonary Disease	529	Klebsiella pneumoniae
53	Chronic Obstructive Pulmonary Disease	827	Pseudomonas aeruginosa
53	Chronic Obstructive Pulmonary Disease	692	Novosphingobium
53	Chronic Obstructive Pulmonary Disease	941	Streptococcus
53	Chronic Obstructive Pulmonary Disease	671	Neisseria
53	Chronic Obstructive Pulmonary Disease	771	Prevotella
53	Chronic Obstructive Pulmonary Disease	1031	Veillonella
53	Chronic Obstructive Pulmonary Disease	548	Lactobacillus
53	Chronic Obstructive Pulmonary Disease	826	Pseudomonas
53	Chronic Obstructive Pulmonary Disease	936	Stenotrophomonas
53	Chronic Obstructive Pulmonary Disease	703	Oribacterium
53	Chronic Obstructive Pulmonary Disease	654	Moraxella
53	Chronic Obstructive Pulmonary Disease	15	Actinobacillus
53	Chronic Obstructive Pulmonary Disease	374	Eikenella corrodens
53	Chronic Obstructive Pulmonary Disease	488	Haemophilus parahaemolyticus
53	Chronic Obstructive Pulmonary Disease	20	Actinomyces
53	Chronic Obstructive Pulmonary Disease	489	Haemophilus parainfluenzae
53	Chronic Obstructive Pulmonary Disease	806	Propionibacterium acnes
53	Chronic Obstructive Pulmonary Disease	633	Micrococcus luteus
53	Chronic Obstructive Pulmonary Disease	986	Terrahaemophilus
53	Chronic Obstructive Pulmonary Disease	420	Eubacterium saburreum
53	Chronic Obstructive Pulmonary Disease	898	Selenomonas
53	Chronic Obstructive Pulmonary Disease	233	Centipeda periodontii
53	Chronic Obstructive Pulmonary Disease	565	Lactobacillus sakei
53	Chronic Obstructive Pulmonary Disease	41	Afipia
53	Chronic Obstructive Pulmonary Disease	184	Brevundimonas
53	Chronic Obstructive Pulmonary Disease	327	Curvibacter
53	Chronic Obstructive Pulmonary Disease	1022	Undibacterium
53	Chronic Obstructive Pulmonary Disease	310	Corynebacterium
53	Chronic Obstructive Pulmonary Disease	212	Capnocytophaga
53	Chronic Obstructive Pulmonary Disease	578	Leptolyngbya
53	Chronic Obstructive Pulmonary Disease	188	Burkholderia
53	Chronic Obstructive Pulmonary Disease	109	Atopobium
53	Chronic Obstructive Pulmonary Disease	323	Cryptobacterium
53	Chronic Obstructive Pulmonary Disease	700	Olsenella
53	Chronic Obstructive Pulmonary Disease	689	Nocardioides
53	Chronic Obstructive Pulmonary Disease	100	Arthrobacter
53	Chronic Obstructive Pulmonary Disease	867	Rothia
53	Chronic Obstructive Pulmonary Disease	646	Modestobacter
53	Chronic Obstructive Pulmonary Disease	506	Humicoccus
53	Chronic Obstructive Pulmonary Disease	154	Bifidobacterium
53	Chronic Obstructive Pulmonary Disease	993	Thermoactinomyces
53	Chronic Obstructive Pulmonary Disease	1	Abiotrophia
53	Chronic Obstructive Pulmonary Disease	186	Bulleidia
53	Chronic Obstructive Pulmonary Disease	351	Dialister
53	Chronic Obstructive Pulmonary Disease	232	Centipeda
53	Chronic Obstructive Pulmonary Disease	226	Catonella
53	Chronic Obstructive Pulmonary Disease	197	Butyrivibrio
53	Chronic Obstructive Pulmonary Disease	406	Eubacterium
53	Chronic Obstructive Pulmonary Disease	85	Anaerosporobacter
53	Chronic Obstructive Pulmonary Disease	255	Clostridium
53	Chronic Obstructive Pulmonary Disease	752	Peptostreptococcus
53	Chronic Obstructive Pulmonary Disease	732	Parvimonas
53	Chronic Obstructive Pulmonary Disease	581	Leptotrichia
53	Chronic Obstructive Pulmonary Disease	452	Fusobacterium
53	Chronic Obstructive Pulmonary Disease	145	Balneimonas
53	Chronic Obstructive Pulmonary Disease	526	Kingella
53	Chronic Obstructive Pulmonary Disease	39	Aeromonas
53	Chronic Obstructive Pulmonary Disease	902	Serratia
53	Chronic Obstructive Pulmonary Disease	244	Citrobacter
53	Chronic Obstructive Pulmonary Disease	342	Desulfobulbus
53	Chronic Obstructive Pulmonary Disease	201	Campylobacter
53	Chronic Obstructive Pulmonary Disease	983	Tannerella
53	Chronic Obstructive Pulmonary Disease	492	Hallella
53	Chronic Obstructive Pulmonary Disease	999	TM7
53	Chronic Obstructive Pulmonary Disease	368	Dysgonomonas
53	Chronic Obstructive Pulmonary Disease	486	Haemophilus
53	Chronic Obstructive Pulmonary Disease	293	Clostridium symbiosum
53	Chronic Obstructive Pulmonary Disease	75	anaerobacter
53	Chronic Obstructive Pulmonary Disease	431	Filifactor
53	Chronic Obstructive Pulmonary Disease	787	Prevotella nanceiensis
53	Chronic Obstructive Pulmonary Disease	734	Pasteurellaceae
53	Chronic Obstructive Pulmonary Disease	466	Gemella
53	Chronic Obstructive Pulmonary Disease	768	Porphyromonas endodontalis
53	Chronic Obstructive Pulmonary Disease	1033	Veillonella dispar
53	Chronic Obstructive Pulmonary Disease	481	Granulicatella
53	Chronic Obstructive Pulmonary Disease	679	Neisseria subflava
54	Chronic prostatitis \/ Chronic pelvic pain syndrome	68	Alphaproteobacteria
54	Chronic prostatitis \/ Chronic pelvic pain syndrome	848	Rhizobiales
54	Chronic prostatitis \/ Chronic pelvic pain syndrome	759	Phyllobacterium
54	Chronic prostatitis \/ Chronic pelvic pain syndrome	307	Coriobacteriaceae
54	Chronic prostatitis \/ Chronic pelvic pain syndrome	647	Mogibacterium
54	Chronic prostatitis \/ Chronic pelvic pain syndrome	765	Porphyromonas
54	Chronic prostatitis \/ Chronic pelvic pain syndrome	764	Porphyromonadaceae
54	Chronic prostatitis \/ Chronic pelvic pain syndrome	1038	Verrucomicrobia
54	Chronic prostatitis \/ Chronic pelvic pain syndrome	771	Prevotella
55	Chronic Rhinosinusitis	931	Staphylococcus aureus
55	Chronic Rhinosinusitis	957	Streptococcus pneumoniae
55	Chronic Rhinosinusitis	326	Curtobacterium
55	Chronic Rhinosinusitis	311	Corynebacterium accolens
55	Chronic Rhinosinusitis	826	Pseudomonas
55	Chronic Rhinosinusitis	827	Pseudomonas aeruginosa
55	Chronic Rhinosinusitis	50	Alicycliphilus
55	Chronic Rhinosinusitis	777	Prevotella dentalis
55	Chronic Rhinosinusitis	248	Cloacibacterium
55	Chronic Rhinosinusitis	932	Staphylococcus epidermidis
55	Chronic Rhinosinusitis	806	Propionibacterium acnes
55	Chronic Rhinosinusitis	687	Nocardia asteroides
55	Chronic Rhinosinusitis	487	Haemophilus influenzae
55	Chronic Rhinosinusitis	319	Corynebacterium pseudodiphtheriticum
55	Chronic Rhinosinusitis	942	Streptococcus agalactiae
55	Chronic Rhinosinusitis	655	Moraxella catarrhalis
55	Chronic Rhinosinusitis	565	Lactobacillus sakei
55	Chronic Rhinosinusitis	222	Carnobacterium alterfunditum
55	Chronic Rhinosinusitis	390	Enterococcus mundtii
55	Chronic Rhinosinusitis	737	Pediococcus pentosaceus
55	Chronic Rhinosinusitis	321	Corynebacterium tuberculostearicum
55	Chronic Rhinosinusitis	804	Propionibacterium
55	Chronic Rhinosinusitis	748	Peptoniphilus
55	Chronic Rhinosinusitis	144	Bacteroidetes
55	Chronic Rhinosinusitis	403	Escherichia
55	Chronic Rhinosinusitis	76	Anaerococcus
56	Chronic Rhinosinusitis with asthma	310	Corynebacterium
56	Chronic Rhinosinusitis with asthma	434	Finegoldia
57	Chronic Rhinosinusitis with cystic fibrosis	310	Corynebacterium
57	Chronic Rhinosinusitis with cystic fibrosis	941	Streptococcus
57	Chronic Rhinosinusitis with cystic fibrosis	748	Peptoniphilus
57	Chronic Rhinosinusitis with cystic fibrosis	804	Propionibacterium
57	Chronic Rhinosinusitis with cystic fibrosis	434	Finegoldia
58	Cirrhosis	160	Bifidobacterium catenulatum
58	Cirrhosis	163	Bifidobacterium longum
58	Cirrhosis	161	Bifidobacterium dentium
58	Cirrhosis	385	Enterococcus
58	Cirrhosis	377	Enterobacter
58	Cirrhosis	154	Bifidobacterium
58	Cirrhosis	255	Clostridium
58	Cirrhosis	764	Porphyromonadaceae
58	Cirrhosis	929	Staphylococcaceae
58	Cirrhosis	384	Enterococcaceae
58	Cirrhosis	541	Lachnospiraceae
58	Cirrhosis	253	Clostridiales XIV
58	Cirrhosis	874	Ruminococcaceae
58	Cirrhosis	1037	Veillonellaceae
58	Cirrhosis	382	Enterobacteriaceae
58	Cirrhosis	734	Pasteurellaceae
58	Cirrhosis	940	Streptococcaceae
58	Cirrhosis	450	Fusobacteriaceae
58	Cirrhosis	539	Lachnospira
58	Cirrhosis	120	Bacteroidaceae
58	Cirrhosis	1031	Veillonella
58	Cirrhosis	613	Megasphaera
58	Cirrhosis	351	Dialister
58	Cirrhosis	109	Atopobium
58	Cirrhosis	771	Prevotella
58	Cirrhosis	671	Neisseria
58	Cirrhosis	486	Haemophilus
58	Cirrhosis	862	Roseburia faecis
58	Cirrhosis	58	Alistipes putredinis
58	Cirrhosis	647	Mogibacterium
58	Cirrhosis	334	Dehalobacterium
58	Cirrhosis	750	Peptostreptococcaceae
58	Cirrhosis	452	Fusobacterium
58	Cirrhosis	226	Catonella
58	Cirrhosis	406	Eubacterium
58	Cirrhosis	431	Filifactor
58	Cirrhosis	1051	Yersinia
58	Cirrhosis	581	Leptotrichia
58	Cirrhosis	212	Capnocytophaga
58	Cirrhosis	898	Selenomonas
58	Cirrhosis	42	Aggregatibacter
58	Cirrhosis	533	Lachnoanaerobaculum
58	Cirrhosis	217	Cardiobacterium
58	Cirrhosis	122	Bacteroides
58	Cirrhosis	168	Blautia
58	Cirrhosis	858	Rikenellaceae
58	Cirrhosis	188	Burkholderia
58	Cirrhosis	842	Ralstonia
58	Cirrhosis	813	Proteus
58	Cirrhosis	363	Dorea
58	Cirrhosis	965	Subdoligranulum
58	Cirrhosis	7	Acidaminococcus
58	Cirrhosis	186	Bulleidia
58	Cirrhosis	941	Streptococcus
58	Cirrhosis	548	Lactobacillus
58	Cirrhosis	700	Olsenella
58	Cirrhosis	201	Campylobacter
58	Cirrhosis	20	Actinomyces
58	Cirrhosis	428	Faecalibacterium prausnitzii
58	Cirrhosis	118	Bacteriodes uniformis
58	Cirrhosis	412	Eubacterium eligens
58	Cirrhosis	418	Eubacterium rectale
58	Cirrhosis	719	Parabacteroides merdae
58	Cirrhosis	129	Bacteroides finegoldii
58	Cirrhosis	696	Odoribacter splanchnicus
58	Cirrhosis	864	Roseburia intestinalis
58	Cirrhosis	128	Bacteroides eggerthii
58	Cirrhosis	875	Ruminococcus
58	Cirrhosis	863	Roseburia hominis
58	Cirrhosis	167	Bilophila wadsworthia
58	Cirrhosis	414	Eubacterium hallii
58	Cirrhosis	53	Alistipes finegoldii
58	Cirrhosis	718	Parabacteroides distasonis
58	Cirrhosis	959	Streptococcus salivarius
58	Cirrhosis	1034	Veillonella parvula
58	Cirrhosis	1032	Veillonella atypica
58	Cirrhosis	880	Ruminococcus gnavus
58	Cirrhosis	489	Haemophilus parainfluenzae
58	Cirrhosis	542	Lachnospiraceae bacterium
58	Cirrhosis	1033	Veillonella dispar
58	Cirrhosis	956	Streptococcus parasanguinis
58	Cirrhosis	566	Lactobacillus salivarius
58	Cirrhosis	962	Streptococcus vestibularis
58	Cirrhosis	944	Streptococcus anginosus
58	Cirrhosis	544	Lactobacillaceae
58	Cirrhosis	851	Rhodobacteraceae
58	Cirrhosis	1039	Verrucomicrobium
58	Cirrhosis	803	Propionibacteriaceae
58	Cirrhosis	605	Malasseziales incertae sedis
58	Cirrhosis	746	Peptococcaceae
58	Cirrhosis	220	Carnobacteriaceae
58	Cirrhosis	573	Lasiosphaeriaceae
58	Cirrhosis	991	Thelephoraceae
58	Cirrhosis	508	Hyaloscyphaceae
58	Cirrhosis	896	Sclerodermataceae
58	Cirrhosis	840	Pyronemataceae
58	Cirrhosis	349	Desulfovibrionaceae
58	Cirrhosis	653	Montagnulaceae
58	Cirrhosis	977	Synergistaceae
58	Cirrhosis	1040	Vibrisseaceae
58	Cirrhosis	607	Marasmiaceae
58	Cirrhosis	762	Pleosporales
58	Cirrhosis	478	Glomeraceae
58	Cirrhosis	885	Russulaceae
58	Cirrhosis	516	Inocybaceae
58	Cirrhosis	595	Lophiostomataceae
58	Cirrhosis	1014	Tuberaceae
58	Cirrhosis	527	Klebsiella
58	Cirrhosis	717	Parabacteroides
58	Cirrhosis	756	Phascolarctobacterium
58	Cirrhosis	826	Pseudomonas
58	Cirrhosis	240	Christensenella
58	Cirrhosis	46	Akkermansia
58	Cirrhosis	617	Methanobrevibacter
59	Cirrhosis with pneumonia	122	Bacteroides
59	Cirrhosis with pneumonia	406	Eubacterium
59	Cirrhosis with pneumonia	541	Lachnospiraceae
59	Cirrhosis with pneumonia	671	Neisseria
59	Cirrhosis with pneumonia	20	Actinomyces
59	Cirrhosis with pneumonia	941	Streptococcus
60	Clonorchis sinensis infection	122	Bacteroides
60	Clonorchis sinensis infection	724	Paraprevotella
60	Clonorchis sinensis infection	375	Enhydrobacter
60	Clonorchis sinensis infection	717	Parabacteroides
60	Clonorchis sinensis infection	377	Enterobacter
60	Clonorchis sinensis infection	1031	Veillonella
60	Clonorchis sinensis infection	999	TM7
60	Clonorchis sinensis infection	875	Ruminococcus
60	Clonorchis sinensis infection	395	Epulopiscium
60	Clonorchis sinensis infection	979	Synergistetes
60	Clonorchis sinensis infection	682	Nevskia
60	Clonorchis sinensis infection	919	Sphingomonas
60	Clonorchis sinensis infection	45	Agrobacterium
60	Clonorchis sinensis infection	247	Cloacibacillus
60	Clonorchis sinensis infection	630	Microbacterium
60	Clonorchis sinensis infection	363	Dorea
61	Clostridium difficile associated disease	436	Firmicutes
61	Clostridium difficile associated disease	812	Proteobacteria
61	Clostridium difficile associated disease	17	Actinobacteria
61	Clostridium difficile associated disease	144	Bacteroidetes
61	Clostridium difficile associated disease	206	Candida albicans
61	Clostridium difficile associated disease	651	Monascus purpureus
61	Clostridium difficile associated disease	425	Eurotiomycetes
61	Clostridium difficile associated disease	702	Ophiostomataceae
61	Clostridium difficile associated disease	855	Rhodotorula dairenensis
61	Clostridium difficile associated disease	107	Aspergillus penicillioides
61	Clostridium difficile associated disease	742	Penicillium brocae
61	Clostridium difficile associated disease	396	Eremothecium sinecaudum
61	Clostridium difficile associated disease	994	Thermomyces lanuginosus
61	Clostridium difficile associated disease	743	Penicillium dierckxii
61	Clostridium difficile associated disease	1044	Wallemia mellicola
61	Clostridium difficile associated disease	105	Aspergillus austroafricanus
61	Clostridium difficile associated disease	835	Pseudozyma churashimaensis
61	Clostridium difficile associated disease	661	Mucor racemosus
61	Clostridium difficile associated disease	1026	Ustilaginaceae
61	Clostridium difficile associated disease	744	Penicillium steckii
62	Colon adenomas	436	Firmicutes
62	Colon adenomas	812	Proteobacteria
62	Colon adenomas	144	Bacteroidetes
62	Colon adenomas	17	Actinobacteria
62	Colon adenomas	239	Chloroflexi
62	Colon adenomas	985	Tenericutes
62	Colon adenomas	569	Lactococcus
62	Colon adenomas	826	Pseudomonas
62	Colon adenomas	452	Fusobacterium
62	Colon adenomas	122	Bacteroides
62	Colon adenomas	304	Coprococcus
62	Colon adenomas	363	Dorea
62	Colon adenomas	427	Faecalibacterium
62	Colon adenomas	905	Shigella
62	Colon adenomas	875	Ruminococcus
62	Colon adenomas	965	Subdoligranulum
62	Colon adenomas	538	Lachnoclostridium
62	Colon adenomas	706	Oscillibacter
63	Colorectal cancer	122	Bacteroides
63	Colorectal cancer	771	Prevotella
63	Colorectal cancer	861	Roseburia
63	Colorectal cancer	630	Microbacterium
63	Colorectal cancer	91	Anoxybacillus
63	Colorectal cancer	452	Fusobacterium
63	Colorectal cancer	201	Campylobacter
63	Colorectal cancer	941	Streptococcus
63	Colorectal cancer	129	Bacteroides finegoldii
63	Colorectal cancer	132	Bacteroides intestinalis
63	Colorectal cancer	776	Prevotella copri
63	Colorectal cancer	882	Ruminococcus obeum
63	Colorectal cancer	364	Dorea formicigenerans
63	Colorectal cancer	537	Lachnobacterium bovis
63	Colorectal cancer	540	Lachnospira pectinoschiza
63	Colorectal cancer	820	Pseudobutyrivibrio ruminis
63	Colorectal cancer	124	Bacteroides capillosus
63	Colorectal cancer	876	Ruminococcus albus
63	Colorectal cancer	352	Dialister invisus
63	Colorectal cancer	354	Dialister pneumosintes
63	Colorectal cancer	612	Megamonas hypermegale
63	Colorectal cancer	6	Acidaminobacter
63	Colorectal cancer	756	Phascolarctobacterium
63	Colorectal cancer	245	Citrobacter farmeri
63	Colorectal cancer	47	Akkermansia muciniphila
63	Colorectal cancer	457	Fusobacterium nucleatum
63	Colorectal cancer	254	Clostridioides difficile
63	Colorectal cancer	418	Eubacterium rectale
63	Colorectal cancer	428	Faecalibacterium prausnitzii
63	Colorectal cancer	387	Enterococcus faecalis
63	Colorectal cancer	569	Lactococcus
63	Colorectal cancer	403	Escherichia
63	Colorectal cancer	752	Peptostreptococcus
63	Colorectal cancer	393	Epilithonimonas
63	Colorectal cancer	439	Flavobacterium
63	Colorectal cancer	738	Pedobacter
63	Colorectal cancer	915	Sphingobacterium
63	Colorectal cancer	228	Caulobacter
63	Colorectal cancer	184	Brevundimonas
63	Colorectal cancer	919	Sphingomonas
63	Colorectal cancer	13	Acidovorax
63	Colorectal cancer	519	Janthinobacterium
63	Colorectal cancer	193	Buttiauxella
63	Colorectal cancer	841	Rahnella
63	Colorectal cancer	14	Acinetobacter
63	Colorectal cancer	836	Psychrobacter
63	Colorectal cancer	826	Pseudomonas
63	Colorectal cancer	936	Stenotrophomonas
63	Colorectal cancer	804	Propionibacterium
63	Colorectal cancer	170	Blautia coccoides
63	Colorectal cancer	281	Clostridium leptum
63	Colorectal cancer	130	Bacteroides fragilis
63	Colorectal cancer	154	Bifidobacterium
63	Colorectal cancer	109	Atopobium
63	Colorectal cancer	382	Enterobacteriaceae
63	Colorectal cancer	930	Staphylococcus
63	Colorectal cancer	498	Helicobacter
63	Colorectal cancer	93	Aquabacterium
63	Colorectal cancer	548	Lactobacillus
63	Colorectal cancer	248	Cloacibacterium
63	Colorectal cancer	363	Dorea
63	Colorectal cancer	1016	Turicibacter
63	Colorectal cancer	46	Akkermansia
63	Colorectal cancer	609	Marvinbryantia
63	Colorectal cancer	693	Ochrobactrum
63	Colorectal cancer	724	Paraprevotella
63	Colorectal cancer	717	Parabacteroides
63	Colorectal cancer	874	Ruminococcaceae
63	Colorectal cancer	427	Faecalibacterium
63	Colorectal cancer	114	Bacillus
63	Colorectal cancer	625	Methylobacterium
63	Colorectal cancer	12	Acidocella
63	Colorectal cancer	466	Gemella
63	Colorectal cancer	647	Mogibacterium
63	Colorectal cancer	527	Klebsiella
63	Colorectal cancer	86	Anaerostipes
63	Colorectal cancer	168	Blautia
63	Colorectal cancer	539	Lachnospira
63	Colorectal cancer	765	Porphyromonas
63	Colorectal cancer	76	Anaerococcus
63	Colorectal cancer	911	Slackia
63	Colorectal cancer	88	Anaerotruncus
63	Colorectal cancer	299	Collinsella
63	Colorectal cancer	345	Desulfovibrio
63	Colorectal cancer	406	Eubacterium
63	Colorectal cancer	304	Coprococcus
63	Colorectal cancer	875	Ruminococcus
63	Colorectal cancer	706	Oscillibacter
63	Colorectal cancer	732	Parvimonas
63	Colorectal cancer	423	Eubacterium ventriosum
63	Colorectal cancer	733	Parvimonas micra
63	Colorectal cancer	187	Bulleidia moorei
63	Colorectal cancer	755	Peptostreptococcus stomatis
63	Colorectal cancer	486	Haemophilus
63	Colorectal cancer	64	Alloprevotella
63	Colorectal cancer	533	Lachnoanaerobaculum
63	Colorectal cancer	671	Neisseria
63	Colorectal cancer	541	Lachnospiraceae
63	Colorectal cancer	252	Clostridiales
63	Colorectal cancer	617	Methanobrevibacter
63	Colorectal cancer	121	Bacteroidales
63	Colorectal cancer	373	Eikenella
63	Colorectal cancer	186	Bulleidia
63	Colorectal cancer	52	Alistipes
63	Colorectal cancer	730	Parasutterella
63	Colorectal cancer	385	Enterococcus
63	Colorectal cancer	481	Granulicatella
63	Colorectal cancer	581	Leptotrichia
63	Colorectal cancer	971	Sutterella
63	Colorectal cancer	300	Collinsella aerofaciens
63	Colorectal cancer	58	Alistipes putredinis
63	Colorectal cancer	766	Porphyromonas asaccharolytica
63	Colorectal cancer	858	Rikenellaceae
63	Colorectal cancer	118	Bacteriodes uniformis
63	Colorectal cancer	211	Candidatus portiera
63	Colorectal cancer	814	Providencia
63	Colorectal cancer	293	Clostridium symbiosum
63	Colorectal cancer	412	Eubacterium eligens
63	Colorectal cancer	959	Streptococcus salivarius
64	Conjunctival scarring	310	Corynebacterium
64	Conjunctival scarring	477	Globicatella
64	Conjunctival scarring	941	Streptococcus
65	Constipation	168	Blautia
65	Constipation	304	Coprococcus
65	Constipation	875	Ruminococcus
65	Constipation	771	Prevotella
65	Constipation	302	Comamonas
65	Constipation	694	Odoribacter
65	Constipation	336	Delftia
65	Constipation	439	Flavobacterium
65	Constipation	665	Mycoplana
66	COPD Exacerbation	957	Streptococcus pneumoniae
66	COPD Exacerbation	655	Moraxella catarrhalis
66	COPD Exacerbation	487	Haemophilus influenzae
67	Coronary artery disease	122	Bacteroides
67	Coronary artery disease	546	Lactobacillales\t
68	Coronary Heart Disease	237	Chlamydia_mic
68	Coronary Heart Disease	144	Bacteroidetes
68	Coronary Heart Disease	436	Firmicutes
68	Coronary Heart Disease	812	Proteobacteria
68	Coronary Heart Disease	449	Fusobacteria
68	Coronary Heart Disease	771	Prevotella
68	Coronary Heart Disease	874	Ruminococcaceae
68	Coronary Heart Disease	640	Mitsuokella
68	Coronary Heart Disease	717	Parabacteroides
68	Coronary Heart Disease	969	Succinivibrionaceae
68	Coronary Heart Disease	613	Megasphaera
68	Coronary Heart Disease	244	Citrobacter
68	Coronary Heart Disease	371	Eggerthella
69	Crohn's Disease	428	Faecalibacterium prausnitzii
69	Crohn's Disease	880	Ruminococcus gnavus
69	Crohn's Disease	352	Dialister invisus
69	Crohn's Disease	155	Bifidobacterium adolescentis
69	Crohn's Disease	733	Parvimonas micra
69	Crohn's Disease	785	Prevotella melaninogenica
69	Crohn's Disease	753	Peptostreptococcus anaerobius
69	Crohn's Disease	931	Staphylococcus aureus
69	Crohn's Disease	944	Streptococcus anginosus
69	Crohn's Disease	954	Streptococcus mutans
69	Crohn's Disease	140	Bacteroides ureolyticus
69	Crohn's Disease	203	Campylobacter gracilis
69	Crohn's Disease	952	Streptococcus intermedius
69	Crohn's Disease	88	Anaerotruncus
69	Crohn's Disease	114	Bacillus
69	Crohn's Disease	122	Bacteroides
69	Crohn's Disease	230	Cellulosilyticum
69	Crohn's Disease	240	Christensenella
69	Crohn's Disease	244	Citrobacter
69	Crohn's Disease	304	Coprococcus
69	Crohn's Disease	345	Desulfovibrio
69	Crohn's Disease	377	Enterobacter
69	Crohn's Disease	406	Eubacterium
69	Crohn's Disease	427	Faecalibacterium
69	Crohn's Disease	501	Holdemania
69	Crohn's Disease	539	Lachnospira
69	Crohn's Disease	548	Lactobacillus
69	Crohn's Disease	694	Odoribacter
69	Crohn's Disease	717	Parabacteroides
69	Crohn's Disease	771	Prevotella
69	Crohn's Disease	822	Pseudoflavonifractor
69	Crohn's Disease	861	Roseburia
69	Crohn's Disease	875	Ruminococcus
69	Crohn's Disease	892	Sarcina
69	Crohn's Disease	965	Subdoligranulum
69	Crohn's Disease	1016	Turicibacter
69	Crohn's Disease	20	Actinomyces
69	Crohn's Disease	154	Bifidobacterium
69	Crohn's Disease	385	Enterococcus
69	Crohn's Disease	403	Escherichia
69	Crohn's Disease	171	Blautia faecis
69	Crohn's Disease	865	Roseburia Inulinivorans
69	Crohn's Disease	884	Ruminococcus torques
69	Crohn's Disease	280	Clostridium lavalense
69	Crohn's Disease	118	Bacteriodes uniformis
69	Crohn's Disease	241	Christensenella minuta
69	Crohn's Disease	502	Holdemania filiformis
69	Crohn's Disease	413	Eubacterium fissicatena
69	Crohn's Disease	441	Flavonifractor plautii
69	Crohn's Disease	58	Alistipes putredinis
69	Crohn's Disease	283	Clostridium lituseburense
69	Crohn's Disease	864	Roseburia intestinalis
69	Crohn's Disease	259	Clostridium asparagiform
69	Crohn's Disease	249	Clostrdium disporicum
69	Crohn's Disease	279	Clostridium lactafifermentans
69	Crohn's Disease	823	Pseudoflavonifractor capillosus
69	Crohn's Disease	423	Eubacterium ventriosum
69	Crohn's Disease	411	Eubacterium desmolans
69	Crohn's Disease	47	Akkermansia muciniphila
69	Crohn's Disease	281	Clostridium leptum
69	Crohn's Disease	299	Collinsella
69	Crohn's Disease	492	Hallella
69	Crohn's Disease	89	Anaerovorax
69	Crohn's Disease	747	Peptococcus
69	Crohn's Disease	7	Acidaminococcus
69	Crohn's Disease	569	Lactococcus
69	Crohn's Disease	39	Aeromonas
69	Crohn's Disease	905	Shigella
69	Crohn's Disease	418	Eubacterium rectale
69	Crohn's Disease	876	Ruminococcus albus
69	Crohn's Disease	878	Ruminococcus callidus
69	Crohn's Disease	877	Ruminococcus bromii
69	Crohn's Disease	130	Bacteroides fragilis
69	Crohn's Disease	141	Bacteroides vulgatus
69	Crohn's Disease	555	Lactobacillus fermentum
69	Crohn's Disease	254	Clostridioides difficile
69	Crohn's Disease	906	Shigella flexneri
69	Crohn's Disease	592	Listeria
69	Crohn's Disease	388	Enterococcus faecium
69	Crohn's Disease	170	Blautia coccoides
69	Crohn's Disease	212	Capnocytophaga
69	Crohn's Disease	867	Rothia
69	Crohn's Disease	999	TM7
69	Crohn's Disease	449	Fusobacteria
69	Crohn's Disease	436	Firmicutes
69	Crohn's Disease	740	Pelomonas
69	Crohn's Disease	439	Flavobacterium
69	Crohn's Disease	806	Propionibacterium acnes
69	Crohn's Disease	86	Anaerostipes
69	Crohn's Disease	536	Lachnobacterium
69	Crohn's Disease	1033	Veillonella dispar
69	Crohn's Disease	148	Barnesiellaceae
69	Crohn's Disease	123	Bacteroides caccae
69	Crohn's Disease	697	Odoribacteraceae
69	Crohn's Disease	255	Clostridium
69	Crohn's Disease	81	Anaerofustis
69	Crohn's Disease	306	Coprococcus eutactus
69	Crohn's Disease	196	Butyricimonas
69	Crohn's Disease	128	Bacteroides eggerthii
69	Crohn's Disease	55	Alistipes indistinctus
69	Crohn's Disease	813	Proteus
69	Crohn's Disease	242	Christensenellaceae
69	Crohn's Disease	941	Streptococcus
69	Crohn's Disease	671	Neisseria
69	Crohn's Disease	1031	Veillonella
69	Crohn's Disease	486	Haemophilus
69	Crohn's Disease	466	Gemella
69	Crohn's Disease	288	Clostridium ramosum
69	Crohn's Disease	410	Eubacterium cylindroides
69	Crohn's Disease	404	Escherichia coli
69	Crohn's Disease	392	Enterorhabdus
69	Crohn's Disease	480	Gordonibacter
69	Crohn's Disease	195	Butyricicoccus pullicaecorum
69	Crohn's Disease	143	Bacteroides-Prevotella group
69	Crohn's Disease	541	Lachnospiraceae
69	Crohn's Disease	307	Coriobacteriaceae
69	Crohn's Disease	383	Enterobacteriaceae bacterium
69	Crohn's Disease	890	Salmonella enterica
69	Crohn's Disease	262	Clostridium boltae
69	Crohn's Disease	879	Ruminococcus flavefaciens
69	Crohn's Disease	115	Bacillus coagulans
69	Crohn's Disease	135	Bacteroides pectinophilus
69	Crohn's Disease	774	Prevotella bryantii
69	Crohn's Disease	552	Lactobacillus coleohominis
69	Crohn's Disease	949	Streptococcus gallolyticus
69	Crohn's Disease	272	Clostridium coccoides group
69	Crohn's Disease	134	Bacteroides ovatus
69	Crohn's Disease	268	Clostridium cluster IV
69	Crohn's Disease	269	Clostridium cluster XIVa
69	Crohn's Disease	546	Lactobacillales\t
69	Crohn's Disease	465	Gardnerella vaginalis
69	Crohn's Disease	234	Cetobacterium
69	Crohn's Disease	15	Actinobacillus
69	Crohn's Disease	533	Lachnoanaerobaculum
69	Crohn's Disease	936	Stenotrophomonas
69	Crohn's Disease	14	Acinetobacter
69	Crohn's Disease	472	Gemmiger
69	Crohn's Disease	826	Pseudomonas
69	Crohn's Disease	52	Alistipes
69	Crohn's Disease	498	Helicobacter
69	Crohn's Disease	179	Brachyspira
69	Crohn's Disease	707	Oscillospira
69	Crohn's Disease	756	Phascolarctobacterium
69	Crohn's Disease	647	Mogibacterium
69	Crohn's Disease	247	Cloacibacillus
69	Crohn's Disease	978	Synergistes
69	Crohn's Disease	724	Paraprevotella
69	Crohn's Disease	166	Bilophila
69	Crohn's Disease	617	Methanobrevibacter
69	Crohn's Disease	400	Erysipelotrichaceae
69	Crohn's Disease	1042	Vivictivallis
69	Crohn's Disease	708	Oxalobacter
69	Crohn's Disease	332	Defluviitalea
69	Crohn's Disease	752	Peptostreptococcus
69	Crohn's Disease	659	Morganella
69	Crohn's Disease	373	Eikenella
69	Crohn's Disease	891	Saprolegnia
69	Crohn's Disease	718	Parabacteroides distasonis
69	Crohn's Disease	206	Candida albicans
69	Crohn's Disease	208	Candida tropicalis
69	Crohn's Disease	476	Gibberella moniliformis
69	Crohn's Disease	70	Alternaria brassicicola
69	Crohn's Disease	324	Cryptococcus neoformans
69	Crohn's Disease	887	Saccharomyces cerevisiae
69	Crohn's Disease	886	Saccharomyces castellii
69	Crohn's Disease	106	Aspergillus clavatus
69	Crohn's Disease	382	Enterobacteriaceae
69	Crohn's Disease	229	Caulobacteriaceae
69	Crohn's Disease	51	Alicyclobacillus
69	Crohn's Disease	919	Sphingomonas
69	Crohn's Disease	188	Burkholderia
69	Crohn's Disease	1037	Veillonellaceae
69	Crohn's Disease	660	Moryella
69	Crohn's Disease	734	Pasteurellaceae
69	Crohn's Disease	590	Limnobacter
69	Crohn's Disease	663	Mycobacterium
69	Crohn's Disease	334	Dehalobacterium
69	Crohn's Disease	363	Dorea
69	Crohn's Disease	858	Rikenellaceae
69	Crohn's Disease	527	Klebsiella
69	Crohn's Disease	168	Blautia
69	Crohn's Disease	207	Candida glabrata
69	Crohn's Disease	329	Cystofilobasidiaceae
69	Crohn's Disease	602	Malassezia globosa
69	Crohn's Disease	359	Dioszegia
69	Crohn's Disease	579	Leptosphaeria
69	Crohn's Disease	762	Pleosporales
69	Crohn's Disease	1011	Trichosporon
69	Crohn's Disease	485	Gymnopilus
69	Crohn's Disease	815	Psathyrella artemisiae
69	Crohn's Disease	308	Cortinariaceae
69	Crohn's Disease	511	Hymenochaete
69	Crohn's Disease	652	Monilinia
69	Crohn's Disease	500	Hepeviridae
69	Crohn's Disease	1041	Virgaviridae
69	Crohn's Disease	812	Proteobacteria
70	Cutaneous burn	548	Lactobacillus
70	Cutaneous burn	804	Propionibacterium
70	Cutaneous burn	198	Caldalkalibacillus
70	Cutaneous burn	681	Nesterenkonia
70	Cutaneous burn	34	Aeribacillus
70	Cutaneous burn	930	Staphylococcus
70	Cutaneous burn	493	Halomonas
70	Cutaneous burn	439	Flavobacterium
70	Cutaneous burn	385	Enterococcus
70	Cutaneous burn	941	Streptococcus
71	Cystic Fibrosis	39	Aeromonas
71	Cystic Fibrosis	429	Ferribacter thermoautotrophicus
71	Cystic Fibrosis	606	Mannheimia
71	Cystic Fibrosis	597	Lyrodus pedicellatus
71	Cystic Fibrosis	684	Nitrosomonas eutropha
71	Cystic Fibrosis	200	Calyptogena magnifica
71	Cystic Fibrosis	445	Fucophilus fucoidanolyticus
71	Cystic Fibrosis	358	Dietzia maris
71	Cystic Fibrosis	256	Clostridium acetobutylicum
71	Cystic Fibrosis	159	Bifidobacterium breve
71	Cystic Fibrosis	996	Thermosipho
71	Cystic Fibrosis	997	Thiomicrospira crunogena
71	Cystic Fibrosis	915	Sphingobacterium
71	Cystic Fibrosis	510	Hymenobacter
71	Cystic Fibrosis	690	Nodularia sphaerocarpa
71	Cystic Fibrosis	165	Bifidobacterium thermacidophilum porcinum
71	Cystic Fibrosis	155	Bifidobacterium adolescentis
71	Cystic Fibrosis	638	Mitrastema yamamotoi
71	Cystic Fibrosis	976	Symbiobacterium toebii
71	Cystic Fibrosis	922	Sphingopyxis flavimaris
71	Cystic Fibrosis	315	Corynebacterium jeikeium
71	Cystic Fibrosis	154	Bifidobacterium
71	Cystic Fibrosis	269	Clostridium cluster XIVa
71	Cystic Fibrosis	428	Faecalibacterium prausnitzii
71	Cystic Fibrosis	404	Escherichia coli
71	Cystic Fibrosis	415	Eubacterium limosum
71	Cystic Fibrosis	407	Eubacterium biforme
71	Cystic Fibrosis	52	Alistipes
71	Cystic Fibrosis	267	Clostridium clostridioforme
71	Cystic Fibrosis	1020	Tyzzerella nexilis
71	Cystic Fibrosis	880	Ruminococcus gnavus
71	Cystic Fibrosis	382	Enterobacteriaceae
71	Cystic Fibrosis	1033	Veillonella dispar
71	Cystic Fibrosis	47	Akkermansia muciniphila
71	Cystic Fibrosis	142	Bacteroides xylanisolvens
71	Cystic Fibrosis	134	Bacteroides ovatus
71	Cystic Fibrosis	877	Ruminococcus bromii
71	Cystic Fibrosis	864	Roseburia intestinalis
71	Cystic Fibrosis	141	Bacteroides vulgatus
71	Cystic Fibrosis	58	Alistipes putredinis
71	Cystic Fibrosis	1032	Veillonella atypica
71	Cystic Fibrosis	132	Bacteroides intestinalis
71	Cystic Fibrosis	529	Klebsiella pneumoniae
71	Cystic Fibrosis	1034	Veillonella parvula
71	Cystic Fibrosis	412	Eubacterium eligens
71	Cystic Fibrosis	692	Novosphingobium
71	Cystic Fibrosis	541	Lachnospiraceae
71	Cystic Fibrosis	427	Faecalibacterium
71	Cystic Fibrosis	400	Erysipelotrichaceae
71	Cystic Fibrosis	905	Shigella
71	Cystic Fibrosis	385	Enterococcus
71	Cystic Fibrosis	1031	Veillonella
71	Cystic Fibrosis	613	Megasphaera
71	Cystic Fibrosis	276	Clostridium group XI
71	Cystic Fibrosis	168	Blautia
71	Cystic Fibrosis	812	Proteobacteria
71	Cystic Fibrosis	17	Actinobacteria
71	Cystic Fibrosis	436	Firmicutes
71	Cystic Fibrosis	144	Bacteroidetes
71	Cystic Fibrosis	546	Lactobacillales\t
71	Cystic Fibrosis	387	Enterococcus faecalis
71	Cystic Fibrosis	388	Enterococcus faecium
71	Cystic Fibrosis	254	Clostridioides difficile
71	Cystic Fibrosis	158	Bifidobacterium bifidum
71	Cystic Fibrosis	418	Eubacterium rectale
71	Cystic Fibrosis	49	Alcaligenaceae
71	Cystic Fibrosis	802	Prevotellaceae
71	Cystic Fibrosis	153	Bifidobacteriaceae
71	Cystic Fibrosis	746	Peptococcaceae
71	Cystic Fibrosis	122	Bacteroides
71	Cystic Fibrosis	588	Leuconostoc
71	Cystic Fibrosis	861	Roseburia
71	Cystic Fibrosis	771	Prevotella
71	Cystic Fibrosis	694	Odoribacter
71	Cystic Fibrosis	300	Collinsella aerofaciens
71	Cystic Fibrosis	160	Bifidobacterium catenulatum
71	Cystic Fibrosis	173	Blautia luti
71	Cystic Fibrosis	172	Blautia glucerasea
71	Cystic Fibrosis	365	Dorea longicatena
71	Cystic Fibrosis	352	Dialister invisus
71	Cystic Fibrosis	152	Bergeyella
71	Cystic Fibrosis	581	Leptotrichia
71	Cystic Fibrosis	20	Actinomyces
71	Cystic Fibrosis	310	Corynebacterium
71	Cystic Fibrosis	867	Rothia
71	Cystic Fibrosis	1001	Treponema
71	Cystic Fibrosis	747	Peptococcus
71	Cystic Fibrosis	765	Porphyromonas
71	Cystic Fibrosis	351	Dialister
71	Cystic Fibrosis	939	Streptobacillus
71	Cystic Fibrosis	874	Ruminococcaceae
71	Cystic Fibrosis	481	Granulicatella
71	Cystic Fibrosis	64	Alloprevotella
71	Cystic Fibrosis	466	Gemella
71	Cystic Fibrosis	533	Lachnoanaerobaculum
71	Cystic Fibrosis	201	Campylobacter
71	Cystic Fibrosis	574	Lautropia
71	Cystic Fibrosis	439	Flavobacterium
71	Cystic Fibrosis	442	Fluviicola
71	Cystic Fibrosis	816	Pseudarcicella
71	Cystic Fibrosis	121	Bacteroidales
71	Cystic Fibrosis	452	Fusobacterium
71	Cystic Fibrosis	212	Capnocytophaga
71	Cystic Fibrosis	197	Butyrivibrio
71	Cystic Fibrosis	898	Selenomonas
71	Cystic Fibrosis	941	Streptococcus
71	Cystic Fibrosis	930	Staphylococcus
71	Cystic Fibrosis	826	Pseudomonas
71	Cystic Fibrosis	226	Catonella
71	Cystic Fibrosis	654	Moraxella
71	Cystic Fibrosis	487	Haemophilus influenzae
71	Cystic Fibrosis	319	Corynebacterium pseudodiphtheriticum
71	Cystic Fibrosis	318	Corynebacterium propinquum
71	Cystic Fibrosis	497	Helcococcus
71	Cystic Fibrosis	734	Pasteurellaceae
71	Cystic Fibrosis	311	Corynebacterium accolens
71	Cystic Fibrosis	932	Staphylococcus epidermidis
71	Cystic Fibrosis	114	Bacillus
71	Cystic Fibrosis	931	Staphylococcus aureus
71	Cystic Fibrosis	953	Streptococcus mitis
72	Cytolytic vaginosis	553	Lactobacillus crispatus
72	Cytolytic vaginosis	567	Lactobacillus sp. L-YJ
73	Dandruff	581	Leptotrichia
73	Dandruff	632	Micrococcus
73	Dandruff	898	Selenomonas
73	Dandruff	826	Pseudomonas
73	Dandruff	397	Erwinia
73	Dandruff	375	Enhydrobacter
73	Dandruff	149	Bartonellaceae
73	Dandruff	804	Propionibacterium
73	Dandruff	205	Candida
73	Dandruff	104	Aspergillus
73	Dandruff	433	Filobasidium
73	Dandruff	600	Malassezia
73	Dandruff	932	Staphylococcus epidermidis
73	Dandruff	806	Propionibacterium acnes
73	Dandruff	602	Malassezia globosa
73	Dandruff	603	Malassezia restricta
74	Denture Stomatitis	452	Fusobacterium
74	Denture Stomatitis	950	Streptococcus gordonii
74	Denture Stomatitis	960	Streptococcus sanguinis
74	Denture Stomatitis	945	Streptococcus australis
74	Denture Stomatitis	765	Porphyromonas
75	Disease-free	301	Comamonadaceae
75	Disease-free	941	Streptococcus
75	Disease-free	248	Cloacibacterium
75	Disease-free	771	Prevotella
75	Disease-free	804	Propionibacterium
75	Disease-free	498	Helicobacter
75	Disease-free	17	Actinobacteria
75	Disease-free	330	Dechloromonas
75	Disease-free	826	Pseudomonas
75	Disease-free	711	Paenibacillus
75	Disease-free	930	Staphylococcus
75	Disease-free	93	Aquabacterium
75	Disease-free	671	Neisseria
76	Diverticular disease	130	Bacteroides fragilis
76	Diverticular disease	764	Porphyromonadaceae
76	Diverticular disease	874	Ruminococcaceae
76	Diverticular disease	49	Alcaligenaceae
76	Diverticular disease	382	Enterobacteriaceae
77	Endometrial cancer	86	Anaerostipes
77	Endometrial cancer	1001	Treponema
77	Endometrial cancer	109	Atopobium
77	Endometrial cancer	122	Bacteroides
77	Endometrial cancer	101	Arthrospira
77	Endometrial cancer	351	Dialister
77	Endometrial cancer	748	Peptoniphilus
77	Endometrial cancer	875	Ruminococcus
77	Endometrial cancer	765	Porphyromonas
77	Endometrial cancer	88	Anaerotruncus
78	Enthesitis-related arthritis	130	Bacteroides fragilis
79	Eosinophilic esophagitis	201	Campylobacter
79	Eosinophilic esophagitis	671	Neisseria
79	Eosinophilic esophagitis	310	Corynebacterium
79	Eosinophilic esophagitis	481	Granulicatella
80	Esophageal cancer	457	Fusobacterium nucleatum
81	Exacerbations of idiopathic pulmonary fibrosis	201	Campylobacter
81	Exacerbations of idiopathic pulmonary fibrosis	936	Stenotrophomonas
81	Exacerbations of idiopathic pulmonary fibrosis	1031	Veillonella
82	Familial adenomatous polyposis	428	Faecalibacterium prausnitzii
82	Familial adenomatous polyposis	141	Bacteroides vulgatus
83	Functional dyspepsia	122	Bacteroides
83	Functional dyspepsia	783	Prevotella jejuni
83	Functional dyspepsia	127	Bacteroides dorei
83	Functional dyspepsia	118	Bacteriodes uniformis
83	Functional dyspepsia	905	Shigella
83	Functional dyspepsia	611	Megamonas funiformis
83	Functional dyspepsia	163	Bifidobacterium longum
83	Functional dyspepsia	370	Edaphobacter aggregans
84	Gastric carcinoma	759	Phyllobacterium
84	Gastric carcinoma	5	Achromobacter
84	Gastric carcinoma	244	Citrobacter
84	Gastric carcinoma	548	Lactobacillus
84	Gastric carcinoma	255	Clostridium
84	Gastric carcinoma	852	Rhodococcus
84	Gastric carcinoma	671	Neisseria
84	Gastric carcinoma	498	Helicobacter
84	Gastric carcinoma	941	Streptococcus
84	Gastric carcinoma	771	Prevotella
85	Gastroenteritis	404	Escherichia coli
85	Gastroenteritis	527	Klebsiella
85	Gastroenteritis	244	Citrobacter
85	Gastroenteritis	548	Lactobacillus
86	Gastro-oesophageal reflux disease	202	Campylobacter concisus
87	Gestational diabetes	14	Acinetobacter
87	Gestational diabetes	121	Bacteroidales
87	Gestational diabetes	853	Rhodocyclaceae
87	Gestational diabetes	182	Brevibacillus
87	Gestational diabetes	98	Armatimonadetes
87	Gestational diabetes	209	Candidatus brocadia
87	Gestational diabetes	970	Sulfuricella
87	Gestational diabetes	1050	Xanthomonadaceae
87	Gestational diabetes	548	Lactobacillus
87	Gestational diabetes	49	Alcaligenaceae
87	Gestational diabetes	990	Thauera
87	Gestational diabetes	475	Geothrix
87	Gestational diabetes	328	Cyanobacteria
87	Gestational diabetes	367	Dyella
88	Gingivitis	941	Streptococcus
88	Gingivitis	1031	Veillonella
88	Gingivitis	771	Prevotella
89	Granulomatosis with polyangiitis	806	Propionibacterium acnes
89	Granulomatosis with polyangiitis	932	Staphylococcus epidermidis
90	Granulomatous mastitis	316	Corynebacterium kroppenstedtii
91	Graves' disease	154	Bifidobacterium
91	Graves' disease	548	Lactobacillus
91	Graves' disease	1037	Veillonellaceae
91	Graves' disease	382	Enterobacteriaceae
91	Graves' disease	858	Rikenellaceae
91	Graves' disease	406	Eubacterium
91	Graves' disease	52	Alistipes
91	Graves' disease	717	Parabacteroides
91	Graves' disease	427	Faecalibacterium
91	Graves' disease	734	Pasteurellaceae
91	Graves' disease	771	Prevotella
91	Graves' disease	486	Haemophilus
91	Graves' disease	968	Succinivibrio
92	Halitosis	585	Leptotrichia wadei
92	Halitosis	755	Peptostreptococcus stomatis
92	Halitosis	797	prevotella shahii
93	Hashimoto's thyroiditis	154	Bifidobacterium
93	Hashimoto's thyroiditis	548	Lactobacillus
93	Hashimoto's thyroiditis	1037	Veillonellaceae
93	Hashimoto's thyroiditis	351	Dialister
93	Hashimoto's thyroiditis	404	Escherichia coli
93	Hashimoto's thyroiditis	725	Paraprevotella clara
93	Hashimoto's thyroiditis	615	Megasphaera micronuciformis
93	Hashimoto's thyroiditis	427	Faecalibacterium
93	Hashimoto's thyroiditis	122	Bacteroides
93	Hashimoto's thyroiditis	771	Prevotella
93	Hashimoto's thyroiditis	538	Lachnoclostridium
93	Hashimoto's thyroiditis	168	Blautia
93	Hashimoto's thyroiditis	861	Roseburia
93	Hashimoto's thyroiditis	884	Ruminococcus torques
93	Hashimoto's thyroiditis	859	Romboutsia
93	Hashimoto's thyroiditis	363	Dorea
93	Hashimoto's thyroiditis	447	Fusicatenibacter
93	Hashimoto's thyroiditis	414	Eubacterium hallii
94	Head\/Neck cancer	20	Actinomyces
94	Head\/Neck cancer	732	Parvimonas
94	Head\/Neck cancer	944	Streptococcus anginosus
95	Heart failure	255	Clostridium
95	Heart failure	363	Dorea
95	Heart failure	418	Eubacterium rectale
95	Heart failure	365	Dorea longicatena
95	Heart failure	1031	Veillonella
95	Heart failure	548	Lactobacillus
95	Heart failure	941	Streptococcus
95	Heart failure	385	Enterococcus
95	Heart failure	398	Erysipelatoclostridium
95	Heart failure	452	Fusobacterium
95	Heart failure	303	Coprobacillus
95	Heart failure	86	Anaerostipes
95	Heart failure	368	Dysgonomonas
95	Heart failure	201	Campylobacter
95	Heart failure	428	Faecalibacterium prausnitzii
95	Heart failure	706	Oscillibacter
95	Heart failure	166	Bilophila
95	Heart failure	730	Parasutterella
95	Heart failure	299	Collinsella
95	Heart failure	194	Butyricicoccus
95	Heart failure	517	Intestinimonas
95	Heart failure	663	Mycobacterium
95	Heart failure	188	Burkholderia
95	Heart failure	522	Johnsonella
96	Helicobacter pylori infection	941	Streptococcus
96	Helicobacter pylori infection	20	Actinomyces
96	Helicobacter pylori infection	481	Granulicatella
96	Helicobacter pylori infection	867	Rothia
96	Helicobacter pylori infection	17	Actinobacteria
97	Henoch-Sch?nlein Purpura	861	Roseburia
97	Henoch-Sch?nlein Purpura	351	Dialister
97	Henoch-Sch?nlein Purpura	717	Parabacteroides
97	Henoch-Sch?nlein Purpura	385	Enterococcus
97	Henoch-Sch?nlein Purpura	730	Parasutterella
98	Hepatic encephalopathy	861	Roseburia
98	Hepatic encephalopathy	1031	Veillonella
98	Hepatic encephalopathy	188	Burkholderia
98	Hepatic encephalopathy	613	Megasphaera
98	Hepatic encephalopathy	963	Streptomyces
98	Hepatic encephalopathy	450	Fusobacteriaceae
98	Hepatic encephalopathy	154	Bifidobacterium
98	Hepatic encephalopathy	385	Enterococcus
98	Hepatic encephalopathy	663	Mycobacterium
98	Hepatic encephalopathy	481	Granulicatella
98	Hepatic encephalopathy	761	Planococcaceae
98	Hepatic encephalopathy	940	Streptococcaceae
98	Hepatic encephalopathy	875	Ruminococcus
98	Hepatic encephalopathy	427	Faecalibacterium
98	Hepatic encephalopathy	541	Lachnospiraceae
98	Hepatic encephalopathy	252	Clostridiales
99	Hepatitis B	154	Bifidobacterium
99	Hepatitis B	382	Enterobacteriaceae
99	Hepatitis B	387	Enterococcus faecalis
99	Hepatitis B	428	Faecalibacterium prausnitzii
99	Hepatitis B	771	Prevotella
99	Hepatitis B	212	Capnocytophaga
99	Hepatitis B	310	Corynebacterium
99	Hepatitis B	201	Campylobacter
99	Hepatitis B	42	Aggregatibacter
99	Hepatitis B	765	Porphyromonas
99	Hepatitis B	1001	Treponema
99	Hepatitis B	406	Eubacterium
99	Hepatitis B	431	Filifactor
99	Hepatitis B	20	Actinomyces
99	Hepatitis B	610	Megamonas
99	Hepatitis B	122	Bacteroides
99	Hepatitis B	102	Asaccharobacter
99	Hepatitis B	403	Escherichia
99	Hepatitis B	196	Butyricimonas
99	Hepatitis B	717	Parabacteroides
99	Hepatitis B	52	Alistipes
99	Hepatitis B	268	Clostridium cluster IV
99	Hepatitis B	875	Ruminococcus
100	Hepatitis C	14	Acinetobacter
100	Hepatitis C	771	Prevotella
100	Hepatitis C	1031	Veillonella
100	Hepatitis C	756	Phascolarctobacterium
100	Hepatitis C	875	Ruminococcus
100	Hepatitis C	717	Parabacteroides
100	Hepatitis C	192	Butiricimonas
100	Hepatitis C	64	Alloprevotella
100	Hepatitis C	548	Lactobacillus
100	Hepatitis C	941	Streptococcus
100	Hepatitis C	46	Akkermansia
100	Hepatitis C	403	Escherichia
100	Hepatitis C	486	Haemophilus
100	Hepatitis C	632	Micrococcus
100	Hepatitis C	1047	Weissella
100	Hepatitis C	244	Citrobacter
100	Hepatitis C	736	Pediococcus
100	Hepatitis C	166	Bilophila
100	Hepatitis C	268	Clostridium cluster IV
100	Hepatitis C	269	Clostridium cluster XIVa
100	Hepatitis C	640	Mitsuokella
100	Hepatitis C	1027	Vampirovibrio
100	Hepatitis C	196	Butyricimonas
100	Hepatitis C	1042	Vivictivallis
100	Hepatitis C	822	Pseudoflavonifractor
100	Hepatitis C	3	Acetivibrio
100	Hepatitis C	566	Lactobacillus salivarius
101	Hepatocellular cancer	404	Escherichia coli
101	Hepatocellular cancer	756	Phascolarctobacterium
101	Hepatocellular cancer	385	Enterococcus
101	Hepatocellular cancer	941	Streptococcus
101	Hepatocellular cancer	466	Gemella
101	Hepatocellular cancer	166	Bilophila
101	Hepatocellular cancer	46	Akkermansia
101	Hepatocellular cancer	154	Bifidobacterium
101	Hepatocellular cancer	351	Dialister
101	Hepatocellular cancer	299	Collinsella
101	Hepatocellular cancer	32	Adlercreutzia
101	Hepatocellular cancer	17	Actinobacteria
101	Hepatocellular cancer	371	Eggerthella
101	Hepatocellular cancer	694	Odoribacter
101	Hepatocellular cancer	472	Gemmiger
101	Hepatocellular cancer	363	Dorea
101	Hepatocellular cancer	717	Parabacteroides
101	Hepatocellular cancer	501	Holdemania
101	Hepatocellular cancer	724	Paraprevotella
101	Hepatocellular cancer	255	Clostridium
101	Hepatocellular cancer	194	Butyricicoccus
101	Hepatocellular cancer	539	Lachnospira
101	Hepatocellular cancer	402	Erysipelotrichia
[truncated: 2,353 more rows]

## Sheet: Sheet2
disease_name	disease_id
Acne	1
Acquired Immunodeficiency Syndrome	2
Acute skin abscess	3
Aggressive periodontitis	4
Alcoholic hepatitis	5
Alcoholism	6
Allergic asthma	7
Allergy	8
Alzheimer's Disease	9
Amyotrophic lateral sclerosis	10
Ankylosing spondylitis	11
Anorexia Nervosa	12
Aphthous stomatitis	13
Aphthous ulcer	14
Appendicitis	15
Arsenic exposure	16
Ascites	17
Asthma	18
Atherosclerosis	19
Atopic dermatitis	20
Atopic eczema	21
Atopic wheeze	22
Atopy	23
Atrophic gastritis	24
Attention Deficit Hyperactivity Disorder	25
Autism	26
Autism spectrum disorders	27
Autoimmune hepatitis	28
Autoimmune polyendocrine syndrome type 1	29
Azoospermia	30
Bacterial vaginosis	31
Barrett's oesophagus	32
Behcet's Disease	33
Bipolar disorder	34
Blepharitis	35
Botulism	36
Breast cancer	37
Bronchiectasis	38
Bronchiolitis	39
Budd-Chiari syndrome	40
Bullous pemphigoid	41
Cardiovascular disease	42
Caries	43
Celiac Disease, Coaliac disease	44
Cervical cancer	45
Cervicitis	46
Chagas' disease	47
Chlamydia	48
Chronic alcoholic pancreatitis	49
Chronic fatigue syndrome	50
Chronic kidney disease	51
Chronic lung disease	52
Chronic Obstructive Pulmonary Disease	53
Chronic prostatitis \/ Chronic pelvic pain syndrome	54
Chronic Rhinosinusitis	55
Chronic Rhinosinusitis with asthma	56
Chronic Rhinosinusitis with cystic fibrosis	57
Cirrhosis	58
Cirrhosis with pneumonia	59
Clonorchis sinensis infection	60
Clostridium difficile associated disease	61
Colon adenomas	62
Colorectal cancer	63
Conjunctival scarring	64
Constipation	65
COPD Exacerbation	66
Coronary artery disease	67
Coronary Heart Disease	68
Crohn's Disease	69
Cutaneous burn	70
Cystic Fibrosis	71
Cytolytic vaginosis	72
Dandruff	73
Denture Stomatitis	74
Disease-free	75
Diverticular disease	76
Endometrial cancer	77
Enthesitis-related arthritis	78
Eosinophilic esophagitis	79
Esophageal cancer	80
Exacerbations of idiopathic pulmonary fibrosis	81
Familial adenomatous polyposis	82
Functional dyspepsia	83
Gastric carcinoma	84
Gastroenteritis	85
Gastro-oesophageal reflux disease	86
Gestational diabetes	87
Gingivitis	88
Granulomatosis with polyangiitis	89
Granulomatous mastitis	90
Graves' disease	91
Halitosis	92
Hashimoto's thyroiditis	93
Head\/Neck cancer	94
Heart failure	95
Helicobacter pylori infection	96
Henoch-Sch?nlein Purpura	97
Hepatic encephalopathy	98
Hepatitis B	99
Hepatitis C	100
Hepatocellular cancer	101
Hirschsprung-associated enterocolitis	102
Hirschsprung's disease	103
HIV infection	104
HIV-infected pneumonia	105
Human papilloma virus infection	106
Hutchinson-Gilford progeria syndrome	107
Hyperlipidemia	108
Hypertension	109
Hyperthyroidism	110
Idiopathic infertility	111
Idiopathic nephrotic syndrome	112
Idiopathic Pulmonary Fibrosis	113
Idiopathic REM Sleep Behavior Disorder	114
Inactive Crohn's Disease	115
Infantile eczema	116
Infective colitis	117
Inflammatory Bowel Disease	118
Interstitial cystitis	119
Irritable Bowel Syndrome	120
Juvenile idiopathic arthritis	121
Kawasaki disease	122
Kidney stone	123
Laryngeal carcinoma	124
Liver fibrosis	125
Liver transplant	126
Lung cancer	127
Macular degeneration	128
Major depressive disorder	129
Maturity-onset diabetes of the young 2	130
Megaesophagus	131
Microscopic colitis	132
Multiple Sclerosis	133
Multiple system atrophy	134
Myasthenia gravis	135
Necrotizing enterocolitis	136
Neuromyelitis optica	137
Neuropathic bladder	138
Non alcoholic steatohepatitis	139
Non-alcoholic fatty liver disease	140
Nongonococcal urethritis	141
Obesity	142
Oligoasthenoteratozoospermia	143
Opisthorchis felineus infection	144
Oral cancer	145
Oral leukoplakia	146
Oral lichen planus	147
Oral potentially malignant disorder	148
Osmotic diarrhea	149
Osteoarthritis	150
Otitis Media	151
Overactive bladder	152
Pancreatic cancer	153
Pancreatitis	154
Parkinson's Disease	155
Pelvic inflammatory disease	156
Periodontal disease	157
periodontitis	158
Pervasive developmental disorder NOS	159
Pneumonia	160
Polycystic Ovary Syndrome	161
Postmenopausal	162
Pouchitis	163
Prediabetes	164
Preeclamsia	165
Pregnancy	166
Preterm birth	167
Primary biliary cholangitis	168
Primary biliary cirrhosis	169
Primary Open-Angle Glaucoma	170
Primary sclerosing cholangitis	171
Primary sclerosing cholangitis-IBD	172
Prostate cancer	173
Protracted bacterial bronchitis	174
Psoriasis	175
Psoriatic Arthritis	176
Pulmonary tubercolosis	177
Reactive arthritis	178
Rectal Carcinoma	179
Recurrent tonsillitis	180
Reflux esophagitis	181
Refractory celiac disease	182
Rett Syndrome	183
Rheumatoid Arthritis	184
Rhinovirus infection	185
Schizophrenia	186
Seminal hyperviscosity	187
Sensitive scalp	188
Severe fever with thrombocytopenia syndrome	189
severe skin and soft tissue infection	190
Shiga Toxin-producing E. coli infection	191
Short Bowel Syndrome	192
Sickle cell disease	193
Sj?gren Syndrome	194
Small intestine neoplasm	195
Smoking	196
Spinal cord injury	197
Spondyloarthritis	198
Stomach cancer	199
Systemic lupus erythematosus	200
Systemic sclerosis	201
T2D with hyperlipidemia	202
T2D with hypertension	203
T2D with hypertension and hyperlipidemia	204
Trachoma	205
Transient Ischemic Attack	206
Trichomonas vaginalis infection	207
Tuberculosis	208
Type 1 Diabetes	209
Type 2 Diabetes	210
Ulcerative Colitis	211
Urgency urinary incontinence	212
Uveitits	213
Viral Diarrhea	214
Viral respiratory tract infection	215
Vitiligo	216
Vulvar vestibulitis syndrome	217
Wilson's Disease	218

## Sheet: Sheet3
organism_name	organism_id
Abiotrophia	1
Acetanaerobacterium elongatum	2
Acetivibrio	3
Acholeplasma	4
Achromobacter	5
Acidaminobacter	6
Acidaminococcus	7
Acidaminococcus fermentans	8
Acidiphilium	9
Acidobacteria	10
Acidobacteriaceae	11
Acidocella	12
Acidovorax	13
Acinetobacter	14
Actinobacillus	15
Actinobacillus pleuropneumoniae	16
Actinobacteria	17
Actinobaculum	18
Actinobaculum schaalii	19
Actinomyces	20
Actinomyces gerencseriae	21
Actinomyces graevenitzii	22
Actinomyces massiliensis	23
Actinomyces naeslundii	24
Actinomyces neuii	25
Actinomyces odontolyticus	26
Actinomyces oris	27
Actinomyces urogenitalis	28
Actinomyces viscosus	29
Actinomycetaceae	30
Actinomycetales	31
Adlercreutzia	32
Adlercreutzia equolifaciens	33
Aeribacillus	34
Aerococcus	35
Aerococcus christensenii	36
Aerococcus urinae	37
Aeromicrobium	38
Aeromonas	39
Aestuariimicrobium	40
Afipia	41
Aggregatibacter	42
Aggregatibacter actinomycetemcomitans	43
Aggregatibacter aphrophilus	44
Agrobacterium	45
Akkermansia	46
Akkermansia muciniphila	47
Akkermansiaceae	48
Alcaligenaceae	49
Alicycliphilus	50
Alicyclobacillus	51
Alistipes	52
Alistipes finegoldii	53
Alistipes ihumii	54
Alistipes indistinctus	55
Alistipes obesi	56
Alistipes onderdonkii	57
Alistipes putredinis	58
Alistipes shahii	59
Allisonella	60
Allisonella histaminiformans	61
Allobaculum	62
Alloiococcus	63
Alloprevotella	64
Alloprevotella rava	65
Alloscardovia	66
Alloscardovia omnicolens	67
Alphaproteobacteria	68
Alternaria	69
Alternaria brassicicola	70
Amaricoccus	71
Aminobacterium	72
Ammoniphilus	73
Anabaena	74
anaerobacter	75
Anaerococcus	76
Anaerococcus lactolyticus	77
Anaerococcus tetradius	78
Anaerococcus vaginalis	79
Anaerofilum	80
Anaerofustis	81
Anaeroglobus	82
Anaeroglobus geminatus	83
Anaeromyxobacter	84
Anaerosporobacter	85
Anaerostipes	86
Anaerostipes hadrus	87
Anaerotruncus	88
Anaerovorax	89
Aneurinibacillus	90
Anoxybacillus	91
Anoxybacillus kestanbolensis	92
Aquabacterium	93
Aquabacterium parvum	94
Aquicella	95
Arcanobacterium	96
Arhtrobacter cumminsii	97
Armatimonadetes	98
Arsenicicoccus	99
Arthrobacter	100
Arthrospira	101
Asaccharobacter	102
Ascomycota	103
Aspergillus	104
Aspergillus austroafricanus	105
Aspergillus clavatus	106
Aspergillus penicillioides	107
Asteroleplasma	108
Atopobium	109
Atopobium parvulum	110
Atopobium vaginae	111
Azospirillum	112
Bacillaceae	113
Bacillus	114
Bacillus coagulans	115
Bacillus flexus	116
Bacillus licheniformis	117
Bacteriodes uniformis	118
Bacteriodes-Prevotella	119
Bacteroidaceae	120
Bacteroidales	121
Bacteroides	122
Bacteroides caccae	123
Bacteroides capillosus	124
Bacteroides coprocola	125
Bacteroides coprophilus	126
Bacteroides dorei	127
Bacteroides eggerthii	128
Bacteroides finegoldii	129
Bacteroides fragilis	130
Bacteroides fragilis group	131
Bacteroides intestinalis	132
Bacteroides massiliensis	133
Bacteroides ovatus	134
Bacteroides pectinophilus	135
Bacteroides plebeius	136
Bacteroides salyersiae	137
Bacteroides stercoris	138
Bacteroides thetaiotaomicron	139
Bacteroides ureolyticus	140
Bacteroides vulgatus	141
Bacteroides xylanisolvens	142
Bacteroides-Prevotella group	143
Bacteroidetes	144
Balneimonas	145
Barnesiella	146
Barnesiella intestinihominis	147
Barnesiellaceae	148
Bartonellaceae	149
Bdellovibrio	150
Bergeriella	151
Bergeyella	152
Bifidobacteriaceae	153
Bifidobacterium	154
Bifidobacterium adolescentis	155
Bifidobacterium angulatum	156
Bifidobacterium animalis	157
Bifidobacterium bifidum	158
Bifidobacterium breve	159
Bifidobacterium catenulatum	160
Bifidobacterium dentium	161
Bifidobacterium infantis	162
Bifidobacterium longum	163
Bifidobacterium pseudocatenulatum	164
Bifidobacterium thermacidophilum porcinum	165
Bilophila	166
Bilophila wadsworthia	167
Blautia	168
Blautia caecimuris	169
Blautia coccoides	170
Blautia faecis	171
Blautia glucerasea	172
Blautia luti	173
Blautia obeum	174
Blautia producta	175
Blautia wexlerae	176
Bosea	177
Brachybacterium	178
Brachyspira	179
Bradyrhizobiaceae	180
Bradyrhizobium	181
Brevibacillus	182
Brevibacterium	183
Brevundimonas	184
Brucellaceae	185
Bulleidia	186
Bulleidia moorei	187
Burkholderia	188
Burkholderia cepacia	189
Burkholderia fungorum	190
Burkholderiales bacterium	191
Butiricimonas	192
Buttiauxella	193
Butyricicoccus	194
Butyricicoccus pullicaecorum	195
Butyricimonas	196
Butyrivibrio	197
Caldalkalibacillus	198
Caloramator	199
Calyptogena magnifica	200
Campylobacter	201
Campylobacter concisus	202
Campylobacter gracilis	203
Campylobacter rectus	204
Candida	205
Candida albicans	206
Candida glabrata	207
Candida tropicalis	208
Candidatus brocadia	209
Candidatus phytoplasma	210
Candidatus portiera	211
Capnocytophaga	212
Capnocytophaga gingivalis	213
Capnocytophaga leadbetteri	214
Capnocytophaga ochracea	215
Capnocytophaga sputigena	216
Cardiobacterium	217
Cardiobacterium hominis	218
Cardiobacterium valvarum	219
Carnobacteriaceae	220
Carnobacterium	221
Carnobacterium alterfunditum	222
Catabacter hongkongensis	223
Catenibacterium	224
Catenibacterium mitsuokai	225
Catonella	226
Catonella morbi	227
Caulobacter	228
Caulobacteriaceae	229
Cellulosilyticum	230
Cellvibrio	231
Centipeda	232
Centipeda periodontii	233
Cetobacterium	234
Chitinimonas	235
Chitinophagaceae	236
Chlamydia	237
Chlorobaculum	238
Chloroflexi	239
Christensenella	240
Christensenella minuta	241
Christensenellaceae	242
Chryseobacterium	243
Citrobacter	244
Citrobacter farmeri	245
Clavibacter michiganensis	246
Cloacibacillus	247
Cloacibacterium	248
Clostrdium disporicum	249
Clostridia cluster I	250
Clostridiaceae	251
Clostridiales	252
Clostridiales XIV	253
Clostridioides difficile	254
Clostridium	255
Clostridium acetobutylicum	256
Clostridium aminobutyricum	257
Clostridium aminophilum	258
Clostridium asparagiform	259
Clostridium bartletti	260
Clostridium beijerinckii	261
Clostridium boltae	262
Clostridium botulinum	263
Clostridium butyricum	264
Clostridium cellulosi	265
Clostridium citroniae	266
Clostridium clostridioforme	267
Clostridium cluster IV	268
Clostridium cluster XIVa	269
Clostridium cluster XIVb	270
Clostridium cluster XVIII	271
Clostridium coccoides group	272
Clostridium cocleatum	273
Clostridium colinum	274
Clostridium disporicum	275
Clostridium group XI	276
Clostridium hathewayi	277
Clostridium innocuum	278
Clostridium lactafifermentans	279
Clostridium lavalense	280
Clostridium leptum	281
Clostridium leptum subgroup	282
Clostridium lituseburense	283
Clostridium methylpentosum	284
Clostridium neonatale	285
Clostridium oroticum	286
Clostridium perfringens	287
Clostridium ramosum	288
Clostridium saccharolyticum	289
Clostridium scindens	290
Clostridium spiroforme	291
Clostridium subterminale	292
Clostridium symbiosum	293
Clostridium tertium	294
Clostridium thermocellum	295
Clostridium XIVb	296
Clostridium xylanovorans	297
CMV	298
Collinsella	299
Collinsella aerofaciens	300
Comamonadaceae	301
Comamonas	302
Coprobacillus	303
Coprococcus	304
Coprococcus catus	305
Coprococcus eutactus	306
Coriobacteriaceae	307
Cortinariaceae	308
Corynebacteriaceae	309
Corynebacterium	310
Corynebacterium accolens	311
Corynebacterium coyleae	312
Corynebacterium durum	313
Corynebacterium efficiens	314
Corynebacterium jeikeium	315
Corynebacterium kroppenstedtii	316
Corynebacterium matruchotii	317
Corynebacterium propinquum	318
Corynebacterium pseudodiphtheriticum	319
Corynebacterium riegelii	320
Corynebacterium tuberculostearicum	321
Cronobacter	322
Cryptobacterium	323
Cryptococcus neoformans	324
Cupriavidus	325
Curtobacterium	326
Curvibacter	327
Cyanobacteria	328
Cystofilobasidiaceae	329
Dechloromonas	330
Deferribacter	331
Defluviitalea	332
Dehalobacter	333
Dehalobacterium	334
Deinococcaceae	335
Delftia	336
Delftia acidovorans	337
Deltaproteobacteria	338
Dermabacter	339
Dermabacteraceae	340
Dermacoccus	341
Desulfobulbus	342
Desulfosporosinus	343
Desulfotomaculum	344
Desulfovibrio	345
Desulfovibrio desulfuricans	346
Desulfovibrio intestinalis	347
Desulfovibrio piger	348
Desulfovibrionaceae	349
Desulfurispirillum indicum	350
Dialister	351
Dialister invisus	352
Dialister micraerophilus	353
Dialister pneumosintes	354
Dialister propionicifaciens	355
Diaphorobacter	356
Dietzia	357
Dietzia maris	358
Dioszegia	359
Dokdonella	360
Dolosigranulum	361
Dolosigranulum pigrum	362
Dorea	363
Dorea formicigenerans	364
Dorea longicatena	365
Dyadobacter	366
Dyella	367
Dysgonomonas	368
EBV	369
Edaphobacter aggregans	370
Eggerthella	371
Eggerthella lenta	372
Eikenella	373
Eikenella corrodens	374
Enhydrobacter	375
Enhydrobacter aerosaccus	376
Enterobacter	377
Enterobacter aerogenes	378
Enterobacter asburiae	379
Enterobacter cloacae	380
Enterobacter hormaechei	381
Enterobacteriaceae	382
Enterobacteriaceae bacterium	383
Enterococcaceae	384
Enterococcus	385
Enterococcus casseliflavus	386
Enterococcus faecalis	387
Enterococcus faecium	388
Enterococcus hirae	389
Enterococcus mundtii	390
Enterococcus sp. NBRC 107345	391
Enterorhabdus	392
Epilithonimonas	393
Epsilonproteobacteria	394
Epulopiscium	395
Eremothecium sinecaudum	396
Erwinia	397
Erysipelatoclostridium	398
Erysipelatoclostridium ramosum	399
Erysipelotrichaceae	400
Erysipelotrichaceae incertae sedis	401
Erysipelotrichia	402
Escherichia	403
Escherichia coli	404
Ethanoligenens	405
Eubacterium	406
Eubacterium biforme	407
Eubacterium brachy	408
Eubacterium coprostanoligenes	409
Eubacterium cylindroides	410
Eubacterium desmolans	411
Eubacterium eligens	412
Eubacterium fissicatena	413
Eubacterium hallii	414
Eubacterium limosum	415
Eubacterium minutum	416
Eubacterium nodatum	417
Eubacterium rectale	418
Eubacterium ruminantium	419
Eubacterium saburreum	420
Eubacterium saphenum	421
Eubacterium siraeum	422
Eubacterium ventriosum	423
Eubacterium yurii	424
Eurotiomycetes	425
Exiguobacterium oxidotolerans	426
Faecalibacterium	427
Faecalibacterium prausnitzii	428
Ferribacter thermoautotrophicus	429
Fibrobacter succinogenes	430
Filifactor	431
Filifactor alocis	432
Filobasidium	433
Finegoldia	434
Finegoldia magna	435
Firmicutes	436
Flavisolibacter	437
Flavobacteriaceae	438
Flavobacterium	439
Flavonifractor	440
Flavonifractor plautii	441
Fluviicola	442
Fretibacterium	443
Fretibacterium fastidiosum	444
Fucophilus fucoidanolyticus	445
Fusibacter	446
Fusicatenibacter	447
Fusicatenibacter saccharivorans	448
Fusobacteria	449
Fusobacteriaceae	450
Fusobacteriales	451
Fusobacterium	452
Fusobacterium canifelinum	453
Fusobacterium mortiferum	454
Fusobacterium naviforme	455
Fusobacterium necrophorum	456
Fusobacterium nucleatum	457
Fusobacterium periodonticum	458
Fusobacterium varium	459
Gallibacterium	460
Gallicola	461
Gallionella	462
Gammaproteobacteria	463
Gardnerella	464
Gardnerella vaginalis	465
Gemella	466
Gemella haemolysans	467
Gemella morbillorum	468
Gemella sanguinis	469
Gemellales	470
Geminicoccus	471
Gemmiger	472
Geobacillus	473
Geobacter	474
Geothrix	475
Gibberella moniliformis	476
Globicatella	477
Glomeraceae	478
Gluconobacter oxydans	479
Gordonibacter	480
Granulicatella	481
Granulicatella adiacens	482
Granulicatella elegans	483
Gulbenkiania	484
Gymnopilus	485
Haemophilus	486
Haemophilus influenzae	487
Haemophilus parahaemolyticus	488
Haemophilus parainfluenzae	489
Haemophilus quentini	490
Haemophilus segnis	491
Hallella	492
Halomonas	493
Halorubrum	494
Halothiobacillus	495
Hathewaya histolytica	496
Helcococcus	497
Helicobacter	498
Hepadnaviridae	499
Hepeviridae	500
Holdemania	501
Holdemania filiformis	502
HSV-1	503
Human adenovirus	504
Human coronavirus	505
Humicoccus	506
Hungatella	507
Hyaloscyphaceae	508
Hydrogenophilaceae	509
Hymenobacter	510
Hymenochaete	511
Hyphomicrobiaceae	512
Hyphomicrobium	513
Hyphomonas	514
Idiomarina	515
Inocybaceae	516
Intestinimonas	517
Janibacter	518
Janthinobacterium	519
Janthinobacterium lividum	520
Jeotgalicoccus psychrophilus	521
Johnsonella	522
Johnsonella ignava	523
Kaistia	524
Kineococcus	525
Kingella	526
Klebsiella	527
Klebsiella oxytoca	528
Klebsiella pneumoniae	529
Knoellia	530
Kocuria	531
Kribbella	532
Lachnoanaerobaculum	533
Lachnoanaerobaculum orale	534
Lachnoanaerobaculum umeaense	535
Lachnobacterium	536
Lachnobacterium bovis	537
Lachnoclostridium	538
Lachnospira	539
Lachnospira pectinoschiza	540
Lachnospiraceae	541
Lachnospiraceae bacterium	542
Lachnospiraceae incertae sedis	543
Lactobacillaceae	544
Lactobacillales	545
Lactobacillales\t	546
Lactobacilli	547
Lactobacillus	548
Lactobacillus acidophilus	549
Lactobacillus brevis	550
Lactobacillus bulgaricus	551
Lactobacillus coleohominis	552
Lactobacillus crispatus	553
Lactobacillus delbrueckii	554
Lactobacillus fermentum	555
Lactobacillus gasseri	556
Lactobacillus iners	557
Lactobacillus jensenii	558
Lactobacillus mucosae	559
Lactobacillus plantarum	560
Lactobacillus reuteri	561
Lactobacillus rhamnosus	562
Lactobacillus rogosae	563
Lactobacillus ruminis	564
Lactobacillus sakei	565
Lactobacillus salivarius	566
Lactobacillus sp. L-YJ	567
Lactobacillus vaginalis	568
Lactococcus	569
Lactococcus lactis	570
Lactonifactor	571
Larkinella	572
Lasiosphaeriaceae	573
Lautropia	574
Lautropia mirabilis	575
Lawsonella	576
Leclercia	577
Leptolyngbya	578
Leptosphaeria	579
Leptospira	580
Leptotrichia	581
Leptotrichia amnionii	582
Leptotrichia buccalis	583
Leptotrichia sp. oral clone FP036	584
Leptotrichia wadei	585
Leptotrichiaceae	586
Leucobacter	587
Leuconostoc	588
Leuconostocaceae	589
Limnobacter	590
Limnohabitans	591
Listeria	592
Listeriaceae	593
Lonepinella	594
Lophiostomataceae	595
Lupinus	596
Lyrodus pedicellatus	597
Macrococcus	598
Mageeibacillus indolicus	599
Malassezia	600
Malassezia furfur	601
Malassezia globosa	602
Malassezia restricta	603
Malassezia sympodialis	604
Malasseziales incertae sedis	605
Mannheimia	606
Marasmiaceae	607
Marinicella	608
Marvinbryantia	609
Megamonas	610
Megamonas funiformis	611
Megamonas hypermegale	612
Megasphaera	613
Megasphaera elsdenii	614
Megasphaera micronuciformis	615
Meiothermus	616
Methanobrevibacter	617
Methanobrevibacter smithii	618
Methanoculleus	619
Methanomethylophilus	620
Methanosphaera	621
Methanothermobacter	622
Methylobacter	623
Methylobacteriaceae	624
Methylobacterium	625
Methylobacterium adhaesivum	626
Methylophilus	627
Methylotenera	628
Methylotenera mobilis	629
Microbacterium	630
Micrococcaceae	631
Micrococcus	632
Micrococcus luteus	633
Microcystis	634
Micromonosporaceae	635
Microvirgula	636
Mitis group streptococci	637
Mitrastema yamamotoi	638
Mitsuaria	639
Mitsuokella	640
Mitsuokella jalaludinii	641
Mitsuokella multacida	642
Mobiluncus	643
Mobiluncus curtisii	644
Mobiluncus mulieris	645
Modestobacter	646
Mogibacterium	647
Mogibacterium diversum	648
Mogibacterium neglectum	649
Mogibacterium timidum	650
Monascus purpureus	651
Monilinia	652
Montagnulaceae	653
Moraxella	654
Moraxella catarrhalis	655
Moraxella nonliquefaciens	656
Moraxella osloensis	657
Moraxellaceae	658
Morganella	659
Moryella	660
Mucor racemosus	661
Myceligenerans	662
Mycobacterium	663
Mycobacterium tuberculosis	664
Mycoplana	665
Mycoplasma	666
Mycoplasma faucium	667
Mycoplasma genitalium	668
Mycoplasma hominis	669
Nakaseomyces	670
Neisseria	671
Neisseria elongata	672
Neisseria flavescens	673
Neisseria gonorrhoeae	674
Neisseria meningitidis	675
Neisseria mucosa	676
Neisseria oralis	677
Neisseria sicca	678
Neisseria subflava	679
Neisseriaceae	680
Nesterenkonia	681
Nevskia	682
Nitrosomonadaceae	683
Nitrosomonas eutropha	684
Nitrososphaera	685
Nitrosospira	686
Nocardia asteroides	687
Nocardioidaceae	688
Nocardioides	689
Nodularia sphaerocarpa	690
Novispirillum	691
Novosphingobium	692
Ochrobactrum	693
Odoribacter	694
Odoribacter laneus	695
Odoribacter splanchnicus	696
Odoribacteraceae	697
Oenothera	698
Oligella urethralis	699
Olsenella	700
Olsenella profusa	701
Ophiostomataceae	702
Oribacterium	703
Oribacterium asaccharolyticum	704
Oribacterium sinus	705
Oscillibacter	706
Oscillospira	707
Oxalobacter	708
Oxalobacteraceae	709
Oxobacter	710
Paenibacillus	711
Paeniclostridium sordellii	712
Paludibacter	713
Pandoraea	714
Papillibacter	715
Papillibacter cinnamivorans	716
Parabacteroides	717
Parabacteroides distasonis	718
Parabacteroides merdae	719
Paraclostridium bifermentans	720
Paracoccus	721
Paracoccus aminovorans	722
Paraeggerthella	723
Paraprevotella	724
Paraprevotella clara	725
Paraprevotella xylaniphila	726
Parascardovia	727
Parascardovia denticolens	728
Parasporobacterium	729
Parasutterella	730
Parasutterella excrementihominis	731
Parvimonas	732
Parvimonas micra	733
Pasteurellaceae	734
Pasteurellales	735
Pediococcus	736
Pediococcus pentosaceus	737
Pedobacter	738
Pelobacter	739
Pelomonas	740
Penicillium brevicompactum	741
Penicillium brocae	742
Penicillium dierckxii	743
Penicillium steckii	744
Peptoclostridium	745
Peptococcaceae	746
Peptococcus	747
Peptoniphilus	748
Peptoniphilus gorbachii	749
Peptostreptococcaceae	750
Peptostreptococcaceae incertae sedis	751
Peptostreptococcus	752
Peptostreptococcus anaerobius	753
Peptostreptococcus micros	754
Peptostreptococcus stomatis	755
Phascolarctobacterium	756
Phascolarctobacterium faecium	757
Phascolarctobacterium succinatutens	758
Phyllobacterium	759
Pichia	760
Planococcaceae	761
Pleosporales	762
Polydnaviridae	763
Porphyromonadaceae	764
Porphyromonas	765
Porphyromonas asaccharolytica	766
Porphyromonas catoniae	767
Porphyromonas endodontalis	768
Porphyromonas gingivalis	769
Porphyromonas somerae	770
Prevotella	771
Prevotella bergensis	772
Prevotella bivia	773
Prevotella bryantii	774
Prevotella buccae	775
Prevotella copri	776
Prevotella dentalis	777
Prevotella denticola	778
Prevotella disiens	779
Prevotella enoeca	780
Prevotella histicola	781
Prevotella intermedia	782
Prevotella jejuni	783
Prevotella loescheii	784
Prevotella melaninogenica	785
Prevotella multisaccharivorax	786
Prevotella nanceiensis	787
Prevotella nigrescens	788
Prevotella oralis	789
Prevotella oris	790
Prevotella oulorum	791
Prevotella pallens	792
Prevotella pleuritidis	793
Prevotella ruminicola	794
prevotella salivae	795
Prevotella scopos	796
prevotella shahii	797
Prevotella stercorea	798
Prevotella tannerae	799
Prevotella timonensis	800
Prevotella veroralis	801
Prevotellaceae	802
Propionibacteriaceae	803
Propionibacterium	804
Propionibacterium acidifaciens	805
Propionibacterium acnes	806
Propionibacterium granulosum	807
Propionibacterium humerusii	808
Propionicimonas	809
Propionimicrobium	810
Propionimicrobium lymphophilum	811
Proteobacteria	812
Proteus	813
Providencia	814
Psathyrella artemisiae	815
Pseudarcicella	816
Pseudidiomarina	817
Pseudoalteromonas	818
Pseudobutyrivibrio	819
Pseudobutyrivibrio ruminis	820
Pseudochrobactrum	821
Pseudoflavonifractor	822
Pseudoflavonifractor capillosus	823
Pseudomonadaceae	824
Pseudomonadales	825
Pseudomonas	826
Pseudomonas aeruginosa	827
Pseudomonas straminea	828
Pseudonocardia	829
Pseudonocardiaceae	830
Pseudoramibacter	831
Pseudoramibacter alactolyticus	832
Pseudoxanthomonas	833
Pseudoxanthomonas mexicana	834
Pseudozyma churashimaensis	835
Psychrobacter	836
Psychromonas	837
Pyramidobacter	838
Pyramidobacter piscolens	839
Pyronemataceae	840
Rahnella	841
Ralstonia	842
Ralstonia insidiosa	843
Raoultella	844
Rathayibacter	845
Rathayibacter caricis	846
Respiratory syncytial virus	847
Rhizobiales	848
Rhizobium	849
Rhodobaca	850
Rhodobacteraceae	851
Rhodococcus	852
Rhodocyclaceae	853
Rhodoplanes	854
Rhodotorula dairenensis	855
Rhodotorula mucilaginosa	856
Rikenella	857
Rikenellaceae	858
Romboutsia	859
Roseateles	860
Roseburia	861
Roseburia faecis	862
Roseburia hominis	863
Roseburia intestinalis	864
Roseburia Inulinivorans	865
Roseomonas	866
Rothia	867
Rothia aeria	868
Rothia denticariosa	869
Rothia mucilaginosa	870
Rubellimicrobium	871
Rubrobacter	872
Ruminiclostridium	873
Ruminococcaceae	874
Ruminococcus	875
Ruminococcus albus	876
Ruminococcus bromii	877
Ruminococcus callidus	878
Ruminococcus flavefaciens	879
Ruminococcus gnavus	880
Ruminococcus lactaris	881
Ruminococcus obeum	882
Ruminococcus productus	883
Ruminococcus torques	884
Russulaceae	885
Saccharomyces castellii	886
Saccharomyces cerevisiae	887
Saccharophagus	888
Salmonella	889
Salmonella enterica	890
Saprolegnia	891
Sarcina	892
Scardovia	893
Scardovia wiggsiae	894
Schlegelella	895
Sclerodermataceae	896
Sediminibacterium	897
Selenomonas	898
Selenomonas noxia	899
Selenomonas sputigena	900
Sellimonas	901
Serratia	902
Shewanella	903
Shewanella algae	904
Shigella	905
Shigella flexneri	906
Shigella sonnei	907
Shuttleworthia	908
Simonsiella muelleri	909
Skermanella	910
Slackia	911
Sneathia	912
Sneathia sanguinegens	913
Solobacterium	914
Sphingobacterium	915
Sphingobium	916
Sphingobium xenophagum	917
Sphingomonadaceae	918
Sphingomonas	919
Sphingomonas changbaiensis	920
Sphingomonas yabuuchiae	921
Sphingopyxis flavimaris	922
Spirochaetaceae	923
Spirochaetes	924
Spirodela	925
Sporobacter	926
Sporobacter termitidis	927
SR1	928
Staphylococcaceae	929
Staphylococcus	930
Staphylococcus aureus	931
Staphylococcus epidermidis	932
Staphylococcus equorum	933
Staphylococcus pasteuri	934
Stenotrophomas maltophila	935
Stenotrophomonas	936
Stomatobaculum	937
Stoquefichus massiliensis	938
Streptobacillus	939
Streptococcaceae	940
Streptococcus	941
Streptococcus agalactiae	942
Streptococcus alactolyticus	943
Streptococcus anginosus	944
Streptococcus australis	945
Streptococcus constellatus	946
Streptococcus cristatus	947
Streptococcus equi	948
Streptococcus gallolyticus	949
Streptococcus gordonii	950
Streptococcus infantis	951
Streptococcus intermedius	952
Streptococcus mitis	953
Streptococcus mutans	954
Streptococcus oralis	955
Streptococcus parasanguinis	956
Streptococcus pneumoniae	957
Streptococcus pyogenes	958
Streptococcus salivarius	959
Streptococcus sanguinis	960
Streptococcus thermophiles	961
Streptococcus vestibularis	962
Streptomyces	963
Streptophyta	964
Subdoligranulum	965
Succinatimonas	966
Succiniclasticum	967
Succinivibrio	968
Succinivibrionaceae	969
Sulfuricella	970
Sutterella	971
Sutterella morbirenis	972
Sutterella sanguinus	973
Sutterella stercoricanis	974
Sutterella wadsworthensis	975
Symbiobacterium toebii	976
Synergistaceae	977
Synergistes	978
Synergistetes	979
Syntrophococcus	980
Syntrophomonas	981
Tanerella forsythia	982
Tannerella	983
tannerella forsythia	984
Tenericutes	985
Terrahaemophilus	986
Terrisporobacter glycolicus	987
Tessaracoccus	988
Thalassospira	989
Thauera	990
Thelephoraceae	991
Thermicanus	992
Thermoactinomyces	993
Thermomyces lanuginosus	994
Thermonospora curvata	995
Thermosipho	996
Thiomicrospira crunogena	997
Tissierellaceae	998
TM7	999
Trabsulsiella	1000
Treponema	1001
Treponema amylovorum	1002
Treponema denticola	1003
Treponema lecithinolyticum	1004
Treponema maltophilum	1005
Treponema medium	1006
Treponema parvum	1007
Treponema putidum	1008
Treponema socranskii	1009
Treponema vincentii	1010
Trichosporon	1011
Tropheryma whipplei	1012
Trophyrema	1013
Tuberaceae	1014
Turicella	1015
Turicibacter	1016
Turicibacter sanguinis	1017
Tymoviridae	1018
Tyzzerella	1019
Tyzzerella nexilis	1020
uncultured Clostridiales II	1021
Undibacterium	1022
Ureaplasma	1023
Ureaplasma parvum	1024
Ureaplasma urealyticum	1025
Ustilaginaceae	1026
Vampirovibrio	1027
Varibaculum	1028
Varibaculum cambriense	1029
Variovorax	1030
Veillonella	1031
Veillonella atypica	1032
Veillonella dispar	1033
Veillonella parvula	1034
Veillonella ratti	1035
Veillonella sp. oral taxon 780	1036
Veillonellaceae	1037
Verrucomicrobia	1038
Verrucomicrobium	1039
Vibrisseaceae	1040
Virgaviridae	1041
Vivictivallis	1042
Vogesella	1043
Wallemia mellicola	1044
Wautersiella	1045
Weeksella	1046
Weissella	1047
Williamsia	1048
Wolinella	1049
Xanthomonadaceae	1050
Yersinia	1051
Yimella	1052
