# Supplementary material for: MADGAN:A microbe-disease association prediction model based on generative adversarial networks
Source: Front Microbiol. 2023 Mar 23;14:1159076. doi: 10.3389/fmicb.2023.1159076 (PMC10076708; doi:10.3389/fmicb.2023.1159076)
Supplement: Supplementary file 2 [file Table_2.XLSX]

## Sheet: Sheet1
Table 2 The ID Numbers and Names of Newly-Downloaded Diseases
Disease_ID	Disease_Name
1	Acne
2	Acquired Immunodeficiency Syndrome
3	Acute skin abscess
4	Aggressive periodontitis
5	Alcoholic hepatitis
6	Alcoholism
7	Allergic asthma
8	Allergy
9	Alzheimer's Disease
10	Amyotrophic lateral sclerosis
11	Ankylosing spondylitis
12	Anorexia Nervosa
13	Aphthous stomatitis
14	Aphthous ulcer
15	Appendicitis
16	Arsenic exposure
17	Ascites
18	Asthma
19	Atherosclerosis
20	Atopic dermatitis
21	Atopic eczema
22	Atopic wheeze
23	Atopy
24	Atrophic gastritis
25	Attention Deficit Hyperactivity Disorder
26	Autism
27	Autism spectrum disorders
28	Autoimmune hepatitis
29	Autoimmune polyendocrine syndrome type 1
30	Azoospermia
31	Bacterial vaginosis
32	Barrett's oesophagus
33	Behcet's Disease
34	Bipolar disorder
35	Blepharitis
36	Botulism
37	Breast cancer
38	Bronchiectasis
39	Bronchiolitis
40	Budd-Chiari syndrome
41	Bullous pemphigoid
42	Cardiovascular disease
43	Caries
44	Celiac Disease, Coaliac disease
45	Cervical cancer
46	Cervicitis
47	Chagas' disease
48	Chlamydia
49	Chronic alcoholic pancreatitis
50	Chronic fatigue syndrome
51	Chronic kidney disease
52	Chronic lung disease
53	Chronic Obstructive Pulmonary Disease
54	Chronic prostatitis \/ Chronic pelvic pain syndrome
55	Chronic Rhinosinusitis
56	Chronic Rhinosinusitis with asthma
57	Chronic Rhinosinusitis with cystic fibrosis
58	Cirrhosis
59	Cirrhosis with pneumonia
60	Clonorchis sinensis infection
61	Clostridium difficile associated disease
62	Colon adenomas
63	Colorectal cancer
64	Conjunctival scarring
65	Constipation
66	COPD Exacerbation
67	Coronary artery disease
68	Coronary Heart Disease
69	Crohn's Disease
70	Cutaneous burn
71	Cystic Fibrosis
72	Cytolytic vaginosis
73	Dandruff
74	Denture Stomatitis
75	Disease-free
76	Diverticular disease
77	Endometrial cancer
78	Enthesitis-related arthritis
79	Eosinophilic esophagitis
80	Esophageal cancer
81	Exacerbations of idiopathic pulmonary fibrosis
82	Familial adenomatous polyposis
83	Functional dyspepsia
84	Gastric carcinoma
85	Gastroenteritis
86	Gastro-oesophageal reflux disease
87	Gestational diabetes
88	Gingivitis
89	Granulomatosis with polyangiitis
90	Granulomatous mastitis
91	Graves' disease
92	Halitosis
93	Hashimoto's thyroiditis
94	Head\/Neck cancer
95	Heart failure
96	Helicobacter pylori infection
97	Henoch-Sch?nlein Purpura
98	Hepatic encephalopathy
99	Hepatitis B
100	Hepatitis C
101	Hepatocellular cancer
102	Hirschsprung-associated enterocolitis
103	Hirschsprung's disease
104	HIV infection
105	HIV-infected pneumonia
106	Human papilloma virus infection
107	Hutchinson-Gilford progeria syndrome
108	Hyperlipidemia
109	Hypertension
110	Hyperthyroidism
111	Idiopathic infertility
112	Idiopathic nephrotic syndrome
113	Idiopathic Pulmonary Fibrosis
114	Idiopathic REM Sleep Behavior Disorder
115	Inactive Crohn's Disease
116	Infantile eczema
117	Infective colitis
118	Inflammatory Bowel Disease
119	Interstitial cystitis
120	Irritable Bowel Syndrome
121	Juvenile idiopathic arthritis
122	Kawasaki disease
123	Kidney stone
124	Laryngeal carcinoma
125	Liver fibrosis
126	Liver transplant
127	Lung cancer
128	Macular degeneration
129	Major depressive disorder
130	Maturity-onset diabetes of the young 2
131	Megaesophagus
132	Microscopic colitis
133	Multiple Sclerosis
134	Multiple system atrophy
135	Myasthenia gravis
136	Necrotizing enterocolitis
137	Neuromyelitis optica
138	Neuropathic bladder
139	Non alcoholic steatohepatitis
140	Non-alcoholic fatty liver disease
141	Nongonococcal urethritis
142	Obesity
143	Oligoasthenoteratozoospermia
144	Opisthorchis felineus infection
145	Oral cancer
146	Oral leukoplakia
147	Oral lichen planus
148	Oral potentially malignant disorder
149	Osmotic diarrhea
150	Osteoarthritis
151	Otitis Media
152	Overactive bladder
153	Pancreatic cancer
154	Pancreatitis
155	Parkinson's Disease
156	Pelvic inflammatory disease
157	Periodontal disease
158	periodontitis
159	Pervasive developmental disorder NOS
160	Pneumonia
161	Polycystic Ovary Syndrome
162	Postmenopausal
163	Pouchitis
164	Prediabetes
165	Preeclamsia
166	Pregnancy
167	Preterm birth
168	Primary biliary cholangitis
169	Primary biliary cirrhosis
170	Primary Open-Angle Glaucoma
171	Primary sclerosing cholangitis
172	Primary sclerosing cholangitis-IBD
173	Prostate cancer
174	Protracted bacterial bronchitis
175	Psoriasis
176	Psoriatic Arthritis
177	Pulmonary tubercolosis
178	Reactive arthritis
179	Rectal Carcinoma
180	Recurrent tonsillitis
181	Reflux esophagitis
182	Refractory celiac disease
183	Rett Syndrome
184	Rheumatoid Arthritis
185	Rhinovirus infection
186	Schizophrenia
187	Seminal hyperviscosity
188	Sensitive scalp
189	Severe fever with thrombocytopenia syndrome
190	severe skin and soft tissue infection
191	Shiga Toxin-producing E. coli infection
192	Short Bowel Syndrome
193	Sickle cell disease
194	Sj?gren Syndrome
195	Small intestine neoplasm
196	Smoking
197	Spinal cord injury
198	Spondyloarthritis
199	Stomach cancer
200	Systemic lupus erythematosus
201	Systemic sclerosis
202	T2D with hyperlipidemia
203	T2D with hypertension
204	T2D with hypertension and hyperlipidemia
205	Trachoma
206	Transient Ischemic Attack
207	Trichomonas vaginalis infection
208	Tuberculosis
209	Type 1 Diabetes
210	Type 2 Diabetes
211	Ulcerative Colitis
212	Urgency urinary incontinence
213	Uveitits
214	Viral Diarrhea
215	Viral respiratory tract infection
216	Vitiligo
217	Vulvar vestibulitis syndrome
218	Wilson's Disease
