# Supplementary material for: MADGAN:A microbe-disease association prediction model based on generative adversarial networks
Source: Front Microbiol. 2023 Mar 23;14:1159076. doi: 10.3389/fmicb.2023.1159076 (PMC10076708; doi:10.3389/fmicb.2023.1159076)
Supplement: Supplementary file 3 [file Table_3.XLSX]

## Sheet: Sheet1
Table 3 The ID Numbers and Names of Newly-Downloaded Microbes
Organism_ID	Organism_Name
1	Abiotrophia
2	Acetanaerobacterium elongatum
3	Acetivibrio
4	Acholeplasma
5	Achromobacter
6	Acidaminobacter
7	Acidaminococcus
8	Acidaminococcus fermentans
9	Acidiphilium
10	Acidobacteria
11	Acidobacteriaceae
12	Acidocella
13	Acidovorax
14	Acinetobacter
15	Actinobacillus
16	Actinobacillus pleuropneumoniae
17	Actinobacteria
18	Actinobaculum
19	Actinobaculum schaalii
20	Actinomyces
21	Actinomyces gerencseriae
22	Actinomyces graevenitzii
23	Actinomyces massiliensis
24	Actinomyces naeslundii
25	Actinomyces neuii
26	Actinomyces odontolyticus
27	Actinomyces oris
28	Actinomyces urogenitalis
29	Actinomyces viscosus
30	Actinomycetaceae
31	Actinomycetales
32	Adlercreutzia
33	Adlercreutzia equolifaciens
34	Aeribacillus
35	Aerococcus
36	Aerococcus christensenii
37	Aerococcus urinae
38	Aeromicrobium
39	Aeromonas
40	Aestuariimicrobium
41	Afipia
42	Aggregatibacter
43	Aggregatibacter actinomycetemcomitans
44	Aggregatibacter aphrophilus
45	Agrobacterium
46	Akkermansia
47	Akkermansia muciniphila
48	Akkermansiaceae
49	Alcaligenaceae
50	Alicycliphilus
51	Alicyclobacillus
52	Alistipes
53	Alistipes finegoldii
54	Alistipes ihumii
55	Alistipes indistinctus
56	Alistipes obesi
57	Alistipes onderdonkii
58	Alistipes putredinis
59	Alistipes shahii
60	Allisonella
61	Allisonella histaminiformans
62	Allobaculum
63	Alloiococcus
64	Alloprevotella
65	Alloprevotella rava
66	Alloscardovia
67	Alloscardovia omnicolens
68	Alphaproteobacteria
69	Alternaria
70	Alternaria brassicicola
71	Amaricoccus
72	Aminobacterium
73	Ammoniphilus
74	Anabaena
75	anaerobacter
76	Anaerococcus
77	Anaerococcus lactolyticus
78	Anaerococcus tetradius
79	Anaerococcus vaginalis
80	Anaerofilum
81	Anaerofustis
82	Anaeroglobus
83	Anaeroglobus geminatus
84	Anaeromyxobacter
85	Anaerosporobacter
86	Anaerostipes
87	Anaerostipes hadrus
88	Anaerotruncus
89	Anaerovorax
90	Aneurinibacillus
91	Anoxybacillus
92	Anoxybacillus kestanbolensis
93	Aquabacterium
94	Aquabacterium parvum
95	Aquicella
96	Arcanobacterium
97	Arhtrobacter cumminsii
98	Armatimonadetes
99	Arsenicicoccus
100	Arthrobacter
101	Arthrospira
102	Asaccharobacter
103	Ascomycota
104	Aspergillus
105	Aspergillus austroafricanus
106	Aspergillus clavatus
107	Aspergillus penicillioides
108	Asteroleplasma
109	Atopobium
110	Atopobium parvulum
111	Atopobium vaginae
112	Azospirillum
113	Bacillaceae
114	Bacillus
115	Bacillus coagulans
116	Bacillus flexus
117	Bacillus licheniformis
118	Bacteriodes uniformis
119	Bacteriodes-Prevotella
120	Bacteroidaceae
121	Bacteroidales
122	Bacteroides
123	Bacteroides caccae
124	Bacteroides capillosus
125	Bacteroides coprocola
126	Bacteroides coprophilus
127	Bacteroides dorei
128	Bacteroides eggerthii
129	Bacteroides finegoldii
130	Bacteroides fragilis
131	Bacteroides fragilis group
132	Bacteroides intestinalis
133	Bacteroides massiliensis
134	Bacteroides ovatus
135	Bacteroides pectinophilus
136	Bacteroides plebeius
137	Bacteroides salyersiae
138	Bacteroides stercoris
139	Bacteroides thetaiotaomicron
140	Bacteroides ureolyticus
141	Bacteroides vulgatus
142	Bacteroides xylanisolvens
143	Bacteroides-Prevotella group
144	Bacteroidetes
145	Balneimonas
146	Barnesiella
147	Barnesiella intestinihominis
148	Barnesiellaceae
149	Bartonellaceae
150	Bdellovibrio
151	Bergeriella
152	Bergeyella
153	Bifidobacteriaceae
154	Bifidobacterium
155	Bifidobacterium adolescentis
156	Bifidobacterium angulatum
157	Bifidobacterium animalis
158	Bifidobacterium bifidum
159	Bifidobacterium breve
160	Bifidobacterium catenulatum
161	Bifidobacterium dentium
162	Bifidobacterium infantis
163	Bifidobacterium longum
164	Bifidobacterium pseudocatenulatum
165	Bifidobacterium thermacidophilum porcinum
166	Bilophila
167	Bilophila wadsworthia
168	Blautia
169	Blautia caecimuris
170	Blautia coccoides
171	Blautia faecis
172	Blautia glucerasea
173	Blautia luti
174	Blautia obeum
175	Blautia producta
176	Blautia wexlerae
177	Bosea
178	Brachybacterium
179	Brachyspira
180	Bradyrhizobiaceae
181	Bradyrhizobium
182	Brevibacillus
183	Brevibacterium
184	Brevundimonas
185	Brucellaceae
186	Bulleidia
187	Bulleidia moorei
188	Burkholderia
189	Burkholderia cepacia
190	Burkholderia fungorum
191	Burkholderiales bacterium
192	Butiricimonas
193	Buttiauxella
194	Butyricicoccus
195	Butyricicoccus pullicaecorum
196	Butyricimonas
197	Butyrivibrio
198	Caldalkalibacillus
199	Caloramator
200	Calyptogena magnifica
201	Campylobacter
202	Campylobacter concisus
203	Campylobacter gracilis
204	Campylobacter rectus
205	Candida
206	Candida albicans
207	Candida glabrata
208	Candida tropicalis
209	Candidatus brocadia
210	Candidatus phytoplasma
211	Candidatus portiera
212	Capnocytophaga
213	Capnocytophaga gingivalis
214	Capnocytophaga leadbetteri
215	Capnocytophaga ochracea
216	Capnocytophaga sputigena
217	Cardiobacterium
218	Cardiobacterium hominis
219	Cardiobacterium valvarum
220	Carnobacteriaceae
221	Carnobacterium
222	Carnobacterium alterfunditum
223	Catabacter hongkongensis
224	Catenibacterium
225	Catenibacterium mitsuokai
226	Catonella
227	Catonella morbi
228	Caulobacter
229	Caulobacteriaceae
230	Cellulosilyticum
231	Cellvibrio
232	Centipeda
233	Centipeda periodontii
234	Cetobacterium
235	Chitinimonas
236	Chitinophagaceae
237	Chlamydia_mic
238	Chlorobaculum
239	Chloroflexi
240	Christensenella
241	Christensenella minuta
242	Christensenellaceae
243	Chryseobacterium
244	Citrobacter
245	Citrobacter farmeri
246	Clavibacter michiganensis
247	Cloacibacillus
248	Cloacibacterium
249	Clostrdium disporicum
250	Clostridia cluster I
251	Clostridiaceae
252	Clostridiales
253	Clostridiales XIV
254	Clostridioides difficile
255	Clostridium
256	Clostridium acetobutylicum
257	Clostridium aminobutyricum
258	Clostridium aminophilum
259	Clostridium asparagiform
260	Clostridium bartletti
261	Clostridium beijerinckii
262	Clostridium boltae
263	Clostridium botulinum
264	Clostridium butyricum
265	Clostridium cellulosi
266	Clostridium citroniae
267	Clostridium clostridioforme
268	Clostridium cluster IV
269	Clostridium cluster XIVa
270	Clostridium cluster XIVb
271	Clostridium cluster XVIII
272	Clostridium coccoides group
273	Clostridium cocleatum
274	Clostridium colinum
275	Clostridium disporicum
276	Clostridium group XI
277	Clostridium hathewayi
278	Clostridium innocuum
279	Clostridium lactafifermentans
280	Clostridium lavalense
281	Clostridium leptum
282	Clostridium leptum subgroup
283	Clostridium lituseburense
284	Clostridium methylpentosum
285	Clostridium neonatale
286	Clostridium oroticum
287	Clostridium perfringens
288	Clostridium ramosum
289	Clostridium saccharolyticum
290	Clostridium scindens
291	Clostridium spiroforme
292	Clostridium subterminale
293	Clostridium symbiosum
294	Clostridium tertium
295	Clostridium thermocellum
296	Clostridium XIVb
297	Clostridium xylanovorans
298	CMV
299	Collinsella
300	Collinsella aerofaciens
301	Comamonadaceae
302	Comamonas
303	Coprobacillus
304	Coprococcus
305	Coprococcus catus
306	Coprococcus eutactus
307	Coriobacteriaceae
308	Cortinariaceae
309	Corynebacteriaceae
310	Corynebacterium
311	Corynebacterium accolens
312	Corynebacterium coyleae
313	Corynebacterium durum
314	Corynebacterium efficiens
315	Corynebacterium jeikeium
316	Corynebacterium kroppenstedtii
317	Corynebacterium matruchotii
318	Corynebacterium propinquum
319	Corynebacterium pseudodiphtheriticum
320	Corynebacterium riegelii
321	Corynebacterium tuberculostearicum
322	Cronobacter
323	Cryptobacterium
324	Cryptococcus neoformans
325	Cupriavidus
326	Curtobacterium
327	Curvibacter
328	Cyanobacteria
329	Cystofilobasidiaceae
330	Dechloromonas
331	Deferribacter
332	Defluviitalea
333	Dehalobacter
334	Dehalobacterium
335	Deinococcaceae
336	Delftia
337	Delftia acidovorans
338	Deltaproteobacteria
339	Dermabacter
340	Dermabacteraceae
341	Dermacoccus
342	Desulfobulbus
343	Desulfosporosinus
344	Desulfotomaculum
345	Desulfovibrio
346	Desulfovibrio desulfuricans
347	Desulfovibrio intestinalis
348	Desulfovibrio piger
349	Desulfovibrionaceae
350	Desulfurispirillum indicum
351	Dialister
352	Dialister invisus
353	Dialister micraerophilus
354	Dialister pneumosintes
355	Dialister propionicifaciens
356	Diaphorobacter
357	Dietzia
358	Dietzia maris
359	Dioszegia
360	Dokdonella
361	Dolosigranulum
362	Dolosigranulum pigrum
363	Dorea
364	Dorea formicigenerans
365	Dorea longicatena
366	Dyadobacter
367	Dyella
368	Dysgonomonas
369	EBV
370	Edaphobacter aggregans
371	Eggerthella
372	Eggerthella lenta
373	Eikenella
374	Eikenella corrodens
375	Enhydrobacter
376	Enhydrobacter aerosaccus
377	Enterobacter
378	Enterobacter aerogenes
379	Enterobacter asburiae
380	Enterobacter cloacae
381	Enterobacter hormaechei
382	Enterobacteriaceae
383	Enterobacteriaceae bacterium
384	Enterococcaceae
385	Enterococcus
386	Enterococcus casseliflavus
387	Enterococcus faecalis
388	Enterococcus faecium
389	Enterococcus hirae
390	Enterococcus mundtii
391	Enterococcus sp. NBRC 107345
392	Enterorhabdus
393	Epilithonimonas
394	Epsilonproteobacteria
395	Epulopiscium
396	Eremothecium sinecaudum
397	Erwinia
398	Erysipelatoclostridium
399	Erysipelatoclostridium ramosum
400	Erysipelotrichaceae
401	Erysipelotrichaceae incertae sedis
402	Erysipelotrichia
403	Escherichia
404	Escherichia coli
405	Ethanoligenens
406	Eubacterium
407	Eubacterium biforme
408	Eubacterium brachy
409	Eubacterium coprostanoligenes
410	Eubacterium cylindroides
411	Eubacterium desmolans
412	Eubacterium eligens
413	Eubacterium fissicatena
414	Eubacterium hallii
415	Eubacterium limosum
416	Eubacterium minutum
417	Eubacterium nodatum
418	Eubacterium rectale
419	Eubacterium ruminantium
420	Eubacterium saburreum
421	Eubacterium saphenum
422	Eubacterium siraeum
423	Eubacterium ventriosum
424	Eubacterium yurii
425	Eurotiomycetes
426	Exiguobacterium oxidotolerans
427	Faecalibacterium
428	Faecalibacterium prausnitzii
429	Ferribacter thermoautotrophicus
430	Fibrobacter succinogenes
431	Filifactor
432	Filifactor alocis
433	Filobasidium
434	Finegoldia
435	Finegoldia magna
436	Firmicutes
437	Flavisolibacter
438	Flavobacteriaceae
439	Flavobacterium
440	Flavonifractor
441	Flavonifractor plautii
442	Fluviicola
443	Fretibacterium
444	Fretibacterium fastidiosum
445	Fucophilus fucoidanolyticus
446	Fusibacter
447	Fusicatenibacter
448	Fusicatenibacter saccharivorans
449	Fusobacteria
450	Fusobacteriaceae
451	Fusobacteriales
452	Fusobacterium
453	Fusobacterium canifelinum
454	Fusobacterium mortiferum
455	Fusobacterium naviforme
456	Fusobacterium necrophorum
457	Fusobacterium nucleatum
458	Fusobacterium periodonticum
459	Fusobacterium varium
460	Gallibacterium
461	Gallicola
462	Gallionella
463	Gammaproteobacteria
464	Gardnerella
465	Gardnerella vaginalis
466	Gemella
467	Gemella haemolysans
468	Gemella morbillorum
469	Gemella sanguinis
470	Gemellales
471	Geminicoccus
472	Gemmiger
473	Geobacillus
474	Geobacter
475	Geothrix
476	Gibberella moniliformis
477	Globicatella
478	Glomeraceae
479	Gluconobacter oxydans
480	Gordonibacter
481	Granulicatella
482	Granulicatella adiacens
483	Granulicatella elegans
484	Gulbenkiania
485	Gymnopilus
486	Haemophilus
487	Haemophilus influenzae
488	Haemophilus parahaemolyticus
489	Haemophilus parainfluenzae
490	Haemophilus quentini
491	Haemophilus segnis
492	Hallella
493	Halomonas
494	Halorubrum
495	Halothiobacillus
496	Hathewaya histolytica
497	Helcococcus
498	Helicobacter
499	Hepadnaviridae
500	Hepeviridae
501	Holdemania
502	Holdemania filiformis
503	HSV-1
504	Human adenovirus
505	Human coronavirus
506	Humicoccus
507	Hungatella
508	Hyaloscyphaceae
509	Hydrogenophilaceae
510	Hymenobacter
511	Hymenochaete
512	Hyphomicrobiaceae
513	Hyphomicrobium
514	Hyphomonas
515	Idiomarina
516	Inocybaceae
517	Intestinimonas
518	Janibacter
519	Janthinobacterium
520	Janthinobacterium lividum
521	Jeotgalicoccus psychrophilus
522	Johnsonella
523	Johnsonella ignava
524	Kaistia
525	Kineococcus
526	Kingella
527	Klebsiella
528	Klebsiella oxytoca
529	Klebsiella pneumoniae
530	Knoellia
531	Kocuria
532	Kribbella
533	Lachnoanaerobaculum
534	Lachnoanaerobaculum orale
535	Lachnoanaerobaculum umeaense
536	Lachnobacterium
537	Lachnobacterium bovis
538	Lachnoclostridium
539	Lachnospira
540	Lachnospira pectinoschiza
541	Lachnospiraceae
542	Lachnospiraceae bacterium
543	Lachnospiraceae incertae sedis
544	Lactobacillaceae
545	Lactobacillales
546	Lactobacillales\t
547	Lactobacilli
548	Lactobacillus
549	Lactobacillus acidophilus
550	Lactobacillus brevis
551	Lactobacillus bulgaricus
552	Lactobacillus coleohominis
553	Lactobacillus crispatus
554	Lactobacillus delbrueckii
555	Lactobacillus fermentum
556	Lactobacillus gasseri
557	Lactobacillus iners
558	Lactobacillus jensenii
559	Lactobacillus mucosae
560	Lactobacillus plantarum
561	Lactobacillus reuteri
562	Lactobacillus rhamnosus
563	Lactobacillus rogosae
564	Lactobacillus ruminis
565	Lactobacillus sakei
566	Lactobacillus salivarius
567	Lactobacillus sp. L-YJ
568	Lactobacillus vaginalis
569	Lactococcus
570	Lactococcus lactis
571	Lactonifactor
572	Larkinella
573	Lasiosphaeriaceae
574	Lautropia
575	Lautropia mirabilis
576	Lawsonella
577	Leclercia
578	Leptolyngbya
579	Leptosphaeria
580	Leptospira
581	Leptotrichia
582	Leptotrichia amnionii
583	Leptotrichia buccalis
584	Leptotrichia sp. oral clone FP036
585	Leptotrichia wadei
586	Leptotrichiaceae
587	Leucobacter
588	Leuconostoc
589	Leuconostocaceae
590	Limnobacter
591	Limnohabitans
592	Listeria
593	Listeriaceae
594	Lonepinella
595	Lophiostomataceae
596	Lupinus
597	Lyrodus pedicellatus
598	Macrococcus
599	Mageeibacillus indolicus
600	Malassezia
601	Malassezia furfur
602	Malassezia globosa
603	Malassezia restricta
604	Malassezia sympodialis
605	Malasseziales incertae sedis
606	Mannheimia
607	Marasmiaceae
608	Marinicella
609	Marvinbryantia
610	Megamonas
611	Megamonas funiformis
612	Megamonas hypermegale
613	Megasphaera
614	Megasphaera elsdenii
615	Megasphaera micronuciformis
616	Meiothermus
617	Methanobrevibacter
618	Methanobrevibacter smithii
619	Methanoculleus
620	Methanomethylophilus
621	Methanosphaera
622	Methanothermobacter
623	Methylobacter
624	Methylobacteriaceae
625	Methylobacterium
626	Methylobacterium adhaesivum
627	Methylophilus
628	Methylotenera
629	Methylotenera mobilis
630	Microbacterium
631	Micrococcaceae
632	Micrococcus
633	Micrococcus luteus
634	Microcystis
635	Micromonosporaceae
636	Microvirgula
637	Mitis group streptococci
638	Mitrastema yamamotoi
639	Mitsuaria
640	Mitsuokella
641	Mitsuokella jalaludinii
642	Mitsuokella multacida
643	Mobiluncus
644	Mobiluncus curtisii
645	Mobiluncus mulieris
646	Modestobacter
647	Mogibacterium
648	Mogibacterium diversum
649	Mogibacterium neglectum
650	Mogibacterium timidum
651	Monascus purpureus
652	Monilinia
653	Montagnulaceae
654	Moraxella
655	Moraxella catarrhalis
656	Moraxella nonliquefaciens
657	Moraxella osloensis
658	Moraxellaceae
659	Morganella
660	Moryella
661	Mucor racemosus
662	Myceligenerans
663	Mycobacterium
664	Mycobacterium tuberculosis
665	Mycoplana
666	Mycoplasma
667	Mycoplasma faucium
668	Mycoplasma genitalium
669	Mycoplasma hominis
670	Nakaseomyces
671	Neisseria
672	Neisseria elongata
673	Neisseria flavescens
674	Neisseria gonorrhoeae
675	Neisseria meningitidis
676	Neisseria mucosa
677	Neisseria oralis
678	Neisseria sicca
679	Neisseria subflava
680	Neisseriaceae
681	Nesterenkonia
682	Nevskia
683	Nitrosomonadaceae
684	Nitrosomonas eutropha
685	Nitrososphaera
686	Nitrosospira
687	Nocardia asteroides
688	Nocardioidaceae
689	Nocardioides
690	Nodularia sphaerocarpa
691	Novispirillum
692	Novosphingobium
693	Ochrobactrum
694	Odoribacter
695	Odoribacter laneus
696	Odoribacter splanchnicus
697	Odoribacteraceae
698	Oenothera
699	Oligella urethralis
700	Olsenella
701	Olsenella profusa
702	Ophiostomataceae
703	Oribacterium
704	Oribacterium asaccharolyticum
705	Oribacterium sinus
706	Oscillibacter
707	Oscillospira
708	Oxalobacter
709	Oxalobacteraceae
710	Oxobacter
711	Paenibacillus
712	Paeniclostridium sordellii
713	Paludibacter
714	Pandoraea
715	Papillibacter
716	Papillibacter cinnamivorans
717	Parabacteroides
718	Parabacteroides distasonis
719	Parabacteroides merdae
720	Paraclostridium bifermentans
721	Paracoccus
722	Paracoccus aminovorans
723	Paraeggerthella
724	Paraprevotella
725	Paraprevotella clara
726	Paraprevotella xylaniphila
727	Parascardovia
728	Parascardovia denticolens
729	Parasporobacterium
730	Parasutterella
731	Parasutterella excrementihominis
732	Parvimonas
733	Parvimonas micra
734	Pasteurellaceae
735	Pasteurellales
736	Pediococcus
737	Pediococcus pentosaceus
738	Pedobacter
739	Pelobacter
740	Pelomonas
741	Penicillium brevicompactum
742	Penicillium brocae
743	Penicillium dierckxii
744	Penicillium steckii
745	Peptoclostridium
746	Peptococcaceae
747	Peptococcus
748	Peptoniphilus
749	Peptoniphilus gorbachii
750	Peptostreptococcaceae
751	Peptostreptococcaceae incertae sedis
752	Peptostreptococcus
753	Peptostreptococcus anaerobius
754	Peptostreptococcus micros
755	Peptostreptococcus stomatis
756	Phascolarctobacterium
757	Phascolarctobacterium faecium
758	Phascolarctobacterium succinatutens
759	Phyllobacterium
760	Pichia
761	Planococcaceae
762	Pleosporales
763	Polydnaviridae
764	Porphyromonadaceae
765	Porphyromonas
766	Porphyromonas asaccharolytica
767	Porphyromonas catoniae
768	Porphyromonas endodontalis
769	Porphyromonas gingivalis
770	Porphyromonas somerae
771	Prevotella
772	Prevotella bergensis
773	Prevotella bivia
774	Prevotella bryantii
775	Prevotella buccae
776	Prevotella copri
777	Prevotella dentalis
778	Prevotella denticola
779	Prevotella disiens
780	Prevotella enoeca
781	Prevotella histicola
782	Prevotella intermedia
783	Prevotella jejuni
784	Prevotella loescheii
785	Prevotella melaninogenica
786	Prevotella multisaccharivorax
787	Prevotella nanceiensis
788	Prevotella nigrescens
789	Prevotella oralis
790	Prevotella oris
791	Prevotella oulorum
792	Prevotella pallens
793	Prevotella pleuritidis
794	Prevotella ruminicola
795	prevotella salivae
796	Prevotella scopos
797	prevotella shahii
798	Prevotella stercorea
799	Prevotella tannerae
800	Prevotella timonensis
801	Prevotella veroralis
802	Prevotellaceae
803	Propionibacteriaceae
804	Propionibacterium
805	Propionibacterium acidifaciens
806	Propionibacterium acnes
807	Propionibacterium granulosum
808	Propionibacterium humerusii
809	Propionicimonas
810	Propionimicrobium
811	Propionimicrobium lymphophilum
812	Proteobacteria
813	Proteus
814	Providencia
815	Psathyrella artemisiae
816	Pseudarcicella
817	Pseudidiomarina
818	Pseudoalteromonas
819	Pseudobutyrivibrio
820	Pseudobutyrivibrio ruminis
821	Pseudochrobactrum
822	Pseudoflavonifractor
823	Pseudoflavonifractor capillosus
824	Pseudomonadaceae
825	Pseudomonadales
826	Pseudomonas
827	Pseudomonas aeruginosa
828	Pseudomonas straminea
829	Pseudonocardia
830	Pseudonocardiaceae
831	Pseudoramibacter
832	Pseudoramibacter alactolyticus
833	Pseudoxanthomonas
834	Pseudoxanthomonas mexicana
835	Pseudozyma churashimaensis
836	Psychrobacter
837	Psychromonas
838	Pyramidobacter
839	Pyramidobacter piscolens
840	Pyronemataceae
841	Rahnella
842	Ralstonia
843	Ralstonia insidiosa
844	Raoultella
845	Rathayibacter
846	Rathayibacter caricis
847	Respiratory syncytial virus
848	Rhizobiales
849	Rhizobium
850	Rhodobaca
851	Rhodobacteraceae
852	Rhodococcus
853	Rhodocyclaceae
854	Rhodoplanes
855	Rhodotorula dairenensis
856	Rhodotorula mucilaginosa
857	Rikenella
858	Rikenellaceae
859	Romboutsia
860	Roseateles
861	Roseburia
862	Roseburia faecis
863	Roseburia hominis
864	Roseburia intestinalis
865	Roseburia Inulinivorans
866	Roseomonas
867	Rothia
868	Rothia aeria
869	Rothia denticariosa
870	Rothia mucilaginosa
871	Rubellimicrobium
872	Rubrobacter
873	Ruminiclostridium
874	Ruminococcaceae
875	Ruminococcus
876	Ruminococcus albus
877	Ruminococcus bromii
878	Ruminococcus callidus
879	Ruminococcus flavefaciens
880	Ruminococcus gnavus
881	Ruminococcus lactaris
882	Ruminococcus obeum
883	Ruminococcus productus
884	Ruminococcus torques
885	Russulaceae
886	Saccharomyces castellii
887	Saccharomyces cerevisiae
888	Saccharophagus
889	Salmonella
890	Salmonella enterica
891	Saprolegnia
892	Sarcina
893	Scardovia
894	Scardovia wiggsiae
895	Schlegelella
896	Sclerodermataceae
897	Sediminibacterium
898	Selenomonas
899	Selenomonas noxia
900	Selenomonas sputigena
901	Sellimonas
902	Serratia
903	Shewanella
904	Shewanella algae
905	Shigella
906	Shigella flexneri
907	Shigella sonnei
908	Shuttleworthia
909	Simonsiella muelleri
910	Skermanella
911	Slackia
912	Sneathia
913	Sneathia sanguinegens
914	Solobacterium
915	Sphingobacterium
916	Sphingobium
917	Sphingobium xenophagum
918	Sphingomonadaceae
919	Sphingomonas
920	Sphingomonas changbaiensis
921	Sphingomonas yabuuchiae
922	Sphingopyxis flavimaris
923	Spirochaetaceae
924	Spirochaetes
925	Spirodela
926	Sporobacter
927	Sporobacter termitidis
928	SR1
929	Staphylococcaceae
930	Staphylococcus
931	Staphylococcus aureus
932	Staphylococcus epidermidis
933	Staphylococcus equorum
934	Staphylococcus pasteuri
935	Stenotrophomas maltophila
936	Stenotrophomonas
937	Stomatobaculum
938	Stoquefichus massiliensis
939	Streptobacillus
940	Streptococcaceae
941	Streptococcus
942	Streptococcus agalactiae
943	Streptococcus alactolyticus
944	Streptococcus anginosus
945	Streptococcus australis
946	Streptococcus constellatus
947	Streptococcus cristatus
948	Streptococcus equi
949	Streptococcus gallolyticus
950	Streptococcus gordonii
951	Streptococcus infantis
952	Streptococcus intermedius
953	Streptococcus mitis
954	Streptococcus mutans
955	Streptococcus oralis
956	Streptococcus parasanguinis
957	Streptococcus pneumoniae
958	Streptococcus pyogenes
959	Streptococcus salivarius
960	Streptococcus sanguinis
961	Streptococcus thermophiles
962	Streptococcus vestibularis
963	Streptomyces
964	Streptophyta
965	Subdoligranulum
966	Succinatimonas
967	Succiniclasticum
968	Succinivibrio
969	Succinivibrionaceae
970	Sulfuricella
971	Sutterella
972	Sutterella morbirenis
973	Sutterella sanguinus
974	Sutterella stercoricanis
975	Sutterella wadsworthensis
976	Symbiobacterium toebii
977	Synergistaceae
978	Synergistes
979	Synergistetes
980	Syntrophococcus
981	Syntrophomonas
982	Tanerella forsythia
983	Tannerella
984	tannerella forsythia
985	Tenericutes
986	Terrahaemophilus
987	Terrisporobacter glycolicus
988	Tessaracoccus
989	Thalassospira
990	Thauera
991	Thelephoraceae
992	Thermicanus
993	Thermoactinomyces
994	Thermomyces lanuginosus
995	Thermonospora curvata
996	Thermosipho
997	Thiomicrospira crunogena
998	Tissierellaceae
999	TM7
1000	Trabsulsiella
1001	Treponema
1002	Treponema amylovorum
1003	Treponema denticola
1004	Treponema lecithinolyticum
1005	Treponema maltophilum
1006	Treponema medium
1007	Treponema parvum
1008	Treponema putidum
1009	Treponema socranskii
1010	Treponema vincentii
1011	Trichosporon
1012	Tropheryma whipplei
1013	Trophyrema
1014	Tuberaceae
1015	Turicella
1016	Turicibacter
1017	Turicibacter sanguinis
1018	Tymoviridae
1019	Tyzzerella
1020	Tyzzerella nexilis
1021	uncultured Clostridiales II
1022	Undibacterium
1023	Ureaplasma
1024	Ureaplasma parvum
1025	Ureaplasma urealyticum
1026	Ustilaginaceae
1027	Vampirovibrio
1028	Varibaculum
1029	Varibaculum cambriense
1030	Variovorax
1031	Veillonella
1032	Veillonella atypica
1033	Veillonella dispar
1034	Veillonella parvula
1035	Veillonella ratti
1036	Veillonella sp. oral taxon 780
1037	Veillonellaceae
1038	Verrucomicrobia
1039	Verrucomicrobium
1040	Vibrisseaceae
1041	Virgaviridae
1042	Vivictivallis
1043	Vogesella
1044	Wallemia mellicola
1045	Wautersiella
1046	Weeksella
1047	Weissella
1048	Williamsia
1049	Wolinella
1050	Xanthomonadaceae
1051	Yersinia
1052	Yimella
