# Supplementary material for: MADGAN:A microbe-disease association prediction model based on generative adversarial networks
Source: Front Microbiol. 2023 Mar 23;14:1159076. doi: 10.3389/fmicb.2023.1159076 (PMC10076708; doi:10.3389/fmicb.2023.1159076)
Supplement: Supplementary file 4 [file Table_4.XLSX]

## Sheet: Sheet1
Table 4 The ID Numbers and Names of Newly-Downloaded Diseases
Disease_ID	Disease_Name
1	Allergic asthma
2	Allergic sensitization
3	Allergy
4	Asthma
5	Atopic dermatitis
6	Atopic sensitisation
7	Atopy
8	Bacterial Vaginosis
9	Clostridium difficile infection(CDI)
10	Colon cancer
11	Colorectal carcinoma
12	Constipation Irritable bowel syndrome(IBS)
13	COPD
14	Crohn's disease(CD)
15	Cystic fibrosis
16	Diarrhea Irritable bowel syndrome(IBS)
17	Eczema
18	Gastric and duodenal ulcer
19	Gastro-oesophageal reflux
20	Guttate psoriasis
21	Ileal Crohn's disease(CD)
22	Infectious colitis
23	Inflammatory bowel disease(IBD)
24	Irritable bowel syndrome(IBS)
25	Kidney stones
26	Liver cirrhosis
27	Necrotizing Enterocolitis
28	New-onset untreated rheumatoid arthrits
29	Obesity
30	Periodontal
31	Psoriasis
32	Recurrent wheeze
33	Rheumatoid arthrits
34	Skin and mucosal infections
35	Systemic inflammatory response syndrome
36	Type 1 diabetes
37	Type 2 diabetes
38	Ulcerative colitis
39	Whipple's disease
